# Supplementary material for: Circulatory proteins relate cardiovascular disease to cognitive performance: A mendelian randomisation study
Source: Front Genet. 2023 Feb 17;14:1124431. doi: 10.3389/fgene.2023.1124431 (PMC9981660; doi:10.3389/fgene.2023.1124431)
Supplement: Supplementary file 2 [file DataSheet1.XLSX]

## Sheet: ST1. Protein Info
Protein	Protein full name	UniProt ID	Gene	Sample size
ADM	Adrenomedullin	P35318	ADM	19186
AGRP	Agouti-related protein	O00253	AGRP	19198
Beta-NGF	Beta-nerve growth factor	P01138	NGF	12008
CA-125	Ovarian cancer-related tumor marker CA 125	Q8WXI7	MUC16	9191
CASP-8	Caspase-8	Q14790	CASP8	13393
CCL20	C-C motif chemokine 20	P78556	CCL20	16931
CCL3	C-C motif chemokine 3	P10147	CCL3	19060
CCL4	C-C motif chemokine 4	P13236	CCL4	16932
CD40	Tumor necrosis factor receptor superfamily member 5	P25942	CD40	16918
CD40-L	CD40 ligand	P29965	CD40LG	19188
CHI3L1	Chitinase-3-like protein 1	P36222	CHI3L1	21412
CSF-1	Macrophage colony-stimulating factor 1	P09603	CSF1	16935
CSTB	Cystatin-B	P04080	CSTB	20632
CTSD	Cathepsin D	P07339	CTSD	21545
CTSL1	Cathepsin L1	P07711	CTSL	19178
CX3CL1	Fractalkine	P78423	CX3CL1	16934
CXCL1	C-X-C motif chemokine 1	P09341	CXCL1	18239
CXCL16	C-X-C motif chemokine 16	Q9H2A7	CXCL16	21747
CXCL6	C-X-C motif chemokine 6	P80162	CXCL6	16933
Dkk-1	Dickkopf-related protein 1	O94907	DKK1	19197
ECP	Eosinophil cationic protein	P12724	RNASE3	9658
EGF	Epidermal growth factor	P01133	EGF	10157
EN-RAGE	Protein S100-A12	P80511	S100A12	13529
ESM-1	Endothelial cell-specific molecule 1	Q9NQ30	ESM1	10150
FABP4	Fatty acid-binding protein, adipocyte	P15090	FABP4	21432
FAS	Tumor necrosis factor receptor superfamily member 6	P25445	FAS	21742
FGF-23	Fibroblast growth factor 23	Q9GZV9	FGF23	19195
FS	Follistatin	P19883	FST	18240
GAL	Galanin peptides	P22466	GAL	9664
Gal-3	Galectin-3	P17931	LGALS3	21757
GDF-15	Growth/differentiation factor 15	Q99988	GDF15	21740
GH	Growth hormone	P01241	GH1	19203
HB-EGF	Proheparin-binding EGF-like growth factor	Q99075	HBEGF	19203
HGF	Hepatocyte growth factor	P14210	HGF	16911
hK11	Kallikrein-11	Q9UBX7	KLK11	10127
HSP_27	Heat shock 27 kDa protein	P04792	HSPB1	18418
IL16	Pro-interleukin-16	Q14005	IL16	19195
IL-18	Interleukin-18	Q14116	IL18	19195
IL-1ra	Interleukin-1 receptor antagonist protein	P18510	IL1RN	19059
IL-27	Interleukin-27	Q8NEV9.Q14213	IL27	19195
IL-6	Interleukin-6	P05231	IL6	14244
IL-6RA	Interleukin-6 receptor subunit alpha	P08887	IL6R	21756
IL-8	Interleukin-8	P10145	CXCL8	16922
ITGB1BP2	Melusin	Q9UKP3	ITGB1BP2	4460.01
KIM-1	Kidney injury molecule 1	Q96D42	HAVCR1	19177
KLK6	Kallikrein-6	Q92876	KLK6	21348
LEP	Leptin	P41159	LEP	19123
LOX-1	Lectin-like oxidized LDL receptor 1	P78380	OLR1	19198
mAmP	Membrane-bound aminopeptidase P	O43895	XPNPEP2	5352
MB	Myoglobin	P02144	MB	21731
MCP-1	Monocyte chemotactic protein 1	P13500	CCL2	21735
MMP-1	Matrix metalloproteinase-1	P03956	MMP1	16889
MMP-10	Matrix metalloproteinase-10	P09238	MMP10	16935
MMP-12	Matrix metalloproteinase-12	P39900	MMP12	19180
MMP-3	Matrix metalloproteinase-3	P08254	MMP3	20791
MMP-7	Matrix metalloproteinase-7	P09237	MMP7	18245
MPO	Myeloperoxidase	P05164	MPO	21751
NEMO	NF-kappa-B essential modulator	Q9Y6K9	IKBKG	18261
NT-pro_BNP	N-terminal prohormone brain natriuretic peptide	NA	NPPB	7773
OPG	Osteoprotegerin	O00300	TNFRSF11B	21738
PAPPA	Pappalysin-1	Q13219	PAPPA	18239
PAR-1	Proteinase-activated receptor 1	P25116	F2R	19196
PDGF_subunit_B	Platelet-derived growth factor subunit B	P01127	PDGFB	19205
PECAM-1	Platelet endothelial cell adhesion molecule	P16284	PECAM1	21737
PlGF	Placenta growth factor	P49763	PGF	19190
PRL	Prolactin	P01236	PRL	9657
PSGL-1	P-selectin glycoprotein ligand 1	Q14242	SELPLG	14843
PTX3	Pentraxin-related protein PTX3	P26022	PTX3	13180
RAGE	Receptor for advanced glycosylation end products	Q15109	AGER	19195
REN	Renin	P00797	REN	19195
RETN	Resistin	Q9HD89	RETN	21749
SCF	Stem cell factor	P21583	KITLG	19206
SELE	E-selectin	P16581	SELE	21305
SIRT2	SIR2-like protein 2	Q8IXJ6	SIRT2	12431
SPON1	Spondin-1	Q9HCB6	SPON1	14766
SRC	Proto-oncogene tyrosine-protein kinase Src	P12931	SRC	19198
ST2	ST2 protein	Q01638	IL1RL1	20508
TF	Tissue factor	P13726	F3	19168
TIE2	Angiopoietin-1 receptor	Q02763	TEK	19185
TM	Thrombomodulin	P07204	THBD	19194
TNF-R1	Tumor necrosis factor receptor 1	P19438	TNFRSF1A	21741
TNF-R2	Tumor necrosis factor receptor 2	P20333	TNFRSF1B	21722
TNFSF14	Tumor necrosis factor ligand superfamily member 14	O43557	TNFSF14	15978
t-PA	Tissue-type plasminogen activator	P00750	PLAT	21734
TRAIL	TNF-related apoptosis-inducing ligand	P50591	TNFSF10	15949
TRAIL-R2	TNF-related apoptosis-inducing ligand receptor 2	O14763	TNFRSF10B	19177.9
TRANCE	TNF-related activation-induced cytokine	O14788	TNFSF11	16912
U-PAR	Urokinase plasminogen activator surface receptor	Q03405	PLAUR	21739
VEGF-A	Vascular endothelial growth factor A	P15692	VEGFA	16923
VEGF-D	Vascular endothelial growth factor D	O43915	VEGFD	19203.9

## Sheet: ST2. GWAS (Cognition)
Trait	Sample Size	Trait definition/Case ascertainment	Cohort	PMID
General cognitive function	300486	General cognitive function obtained from meta-analysis of GWAS on the below phenotypes: 1) general cognitive function component phenotype from principal component analysis based on multiple cognitive tasks (CHARGE and COGENT); 2) Verbal-numerical reasoning test (UKB)	CHARGE, COGENT, UKB	29844566
g Factor	Tower rearranging (n = 11,263); Matrix pattern recognition (n = 11,356); Trail making test-B (n = 78,547); Symbol digit substitution (n = 87,741); Verbal numerical reasoning (n = 171,304); Reaction time (n = 330,024); Memory pairs-matching test (n = 331,679)	Genetic general factor of intelligence (Genetic g factor) obtained from a multivariate GWAS (Genomic SEM) based on seven cognitive tests	UKB	32895543

## Sheet: ST3. Brain-specific eQTL 
Tissue	eQTL sample size
Cerebellum	241
Cortex	255
Nucleus accumbens (basal ganglia)	246
Caudate (basal ganglia)	246
Cerebellar Hemisphere	215
Frontal Cortex (BA9)	209
Hypothalamus	202
Putamen (basal ganglia)	205
Hippocampus	197
Anterior cingulate cortex (BA24)	176
Amygdala	152
Spinal cord (cervical c-1)	159
Substantia nigra	139

## Sheet: ST4. Protein2Cognition-cistrans
Instrument P-value	Exposure	Outcome	Number of SNPs	Method	beta	se	P-value	95%CI_Lower	95%CI_Upper	Heterogeneity P-value	Pleiotropy P-value
P<5e-8	CA_125	General cognitive function	4	IVW-RE	0.00286567	0.00411164	0.485825	-0.00519314	0.0109245	0.662605	NA
P<5e-8	CA_125	General cognitive function	4	WM	0.0037649	0.00608074	0.535816	-0.00815335	0.0156832	NA	NA
P<5e-8	CA_125	General cognitive function	4	MR-Egger	0.00211314	0.0102163	0.855282	-0.0179108	0.022137	0.454295	0.937581
P<5e-8	CA_125	gFactor	4	IVW-RE	-0.00713961	0.00344955	0.0384783	-0.0139007	-0.000378496	0.772716	NA
P<5e-8	CA_125	gFactor	4	WM	-0.0061887	0.00614281	0.313709	-0.0182286	0.00585121	NA	NA
P<5e-8	CA_125	gFactor	4	MR-Egger	-0.00863243	0.0100194	0.479723	-0.0282704	0.0110055	0.581145	0.873447
P<5e-8	CCL3	General cognitive function	5	IVW-RE	0.0100756	0.00673525	0.134668	-0.00312554	0.0232767	0.43676	NA
P<5e-8	CCL3	General cognitive function	5	WM	0.00962451	0.00705718	0.172634	-0.00420756	0.0234566	NA	NA
P<5e-8	CCL3	General cognitive function	5	MR-Egger	0.00825465	0.0121208	0.54471	-0.0155022	0.0320115	0.291948	0.857844
P<5e-8	CCL3	gFactor	5	IVW-RE	0.00294559	0.00521911	0.572492	-0.00728387	0.013175	0.7321	NA
P<5e-8	CCL3	gFactor	5	WM	0.00436728	0.00751043	0.560906	-0.0103532	0.0190877	NA	NA
P<5e-8	CCL3	gFactor	5	MR-Egger	0.00415339	0.0116006	0.74403	-0.0185838	0.0268906	0.572033	0.90152
P<5e-8	CCL4	General cognitive function	6	IVW-RE	0.00062859	0.00759361	0.934027	-0.0142549	0.0155121	0.0633156	NA
P<5e-8	CCL4	General cognitive function	6	WM	0.000107039	0.00565838	0.984907	-0.0109834	0.0111975	NA	NA
P<5e-8	CCL4	General cognitive function	6	MR-Egger	-7.27337e-05	0.0128554	0.995757	-0.0252693	0.0251238	0.0336119	0.945598
P<5e-8	CCL4	gFactor	6	IVW-RE	-0.00665111	0.00583586	0.254413	-0.0180894	0.00478718	0.340007	NA
P<5e-8	CCL4	gFactor	6	WM	-0.00602302	0.0061854	0.330182	-0.0181464	0.00610036	NA	NA
P<5e-8	CCL4	gFactor	6	MR-Egger	-0.0058366	0.0102775	0.600462	-0.0259805	0.0143073	0.226696	0.923306
P<5e-8	CD40	General cognitive function	3	IVW-FE	0.0186709	0.00573781	0.00113788	0.00742478	0.029917	0.696193	NA
P<5e-8	CD40	General cognitive function	3	WM	0.0188552	0.00565454	0.000854486	0.00777225	0.0299381	NA	NA
P<5e-8	CD40	General cognitive function	3	MR-Egger	0.0238585	0.00840063	0.215525	0.00739331	0.0403238	0.92263	0.553182
P<5e-8	CD40	gFactor	3	IVW-FE	0.0159934	0.00636305	0.0119545	0.00352184	0.028465	0.331681	NA
P<5e-8	CD40	gFactor	3	WM	0.0156572	0.00638341	0.0141752	0.0031457	0.0281687	NA	NA
P<5e-8	CD40	gFactor	3	MR-Egger	0.015121	0.0137581	0.469977	-0.0118448	0.0420869	0.138856	0.944766
P<5e-8	CHI3L1	General cognitive function	6	IVW-RE	0.00236541	0.00655444	0.718184	-0.0104813	0.0152121	0.0493771	NA
P<5e-8	CHI3L1	General cognitive function	6	WM	0.00467448	0.00437636	0.285466	-0.00390319	0.0132521	NA	NA
P<5e-8	CHI3L1	General cognitive function	6	MR-Egger	0.0125832	0.00559972	0.0879254	0.00160778	0.0235587	0.660814	0.0420375
P<5e-8	CHI3L1	gFactor	5	IVW-RE	0.00322293	0.0044135	0.465241	-0.00542753	0.0118734	0.558166	NA
P<5e-8	CHI3L1	gFactor	5	WM	0.00434895	0.00491459	0.376207	-0.00528365	0.0139816	NA	NA
P<5e-8	CHI3L1	gFactor	5	MR-Egger	0.00654553	0.00646397	0.385818	-0.00612386	0.0192149	0.51272	0.464475
P<5e-8	CSTB	General cognitive function	3	IVW-FE	-0.000740297	0.00603714	0.902405	-0.0125731	0.0110925	0.851137	NA
P<5e-8	CSTB	General cognitive function	3	WM	-0.00133224	0.00580565	0.818501	-0.0127113	0.0100468	NA	NA
P<5e-8	CSTB	General cognitive function	3	MR-Egger	-0.00500446	0.0116627	0.741954	-0.0278634	0.0178545	0.708527	0.742905
P<5e-8	CSTB	gFactor	3	IVW-FE	0.00182965	0.00662592	0.782445	-0.0111572	0.0148165	0.587121	NA
P<5e-8	CSTB	gFactor	3	WM	0.000179791	0.00643378	0.977706	-0.0124304	0.01279	NA	NA
P<5e-8	CSTB	gFactor	3	MR-Egger	-0.00505183	0.0127811	0.76037	-0.0301029	0.0199992	0.413532	0.642273
P<5e-8	CTSD	General cognitive function	7	IVW-RE	-0.00834158	0.0101084	0.409252	-0.0281541	0.0114709	0.0806404	NA
P<5e-8	CTSD	General cognitive function	7	WM	0.000752615	0.00928021	0.935363	-0.0174366	0.0189418	NA	NA
P<5e-8	CTSD	General cognitive function	7	MR-Egger	0.00971432	0.0163637	0.578582	-0.0223586	0.0417872	0.143386	0.233939
P<5e-8	CTSL1	General cognitive function	10	IVW-RE	-0.0100115	0.0102144	0.32702	-0.0300317	0.0100087	0.131367	NA
P<5e-8	CTSL1	General cognitive function	10	WM	-0.00454413	0.0111144	0.68265	-0.0263284	0.0172402	NA	NA
P<5e-8	CTSL1	General cognitive function	10	MR-Egger	-0.00175198	0.0373406	0.963728	-0.0749395	0.0714356	0.0910021	0.823064
P<5e-8	CTSL1	gFactor	10	IVW-RE	-0.00428357	0.00941236	0.649037	-0.0227318	0.0141647	0.358394	NA
P<5e-8	CTSL1	gFactor	10	WM	-0.00564317	0.0117102	0.629875	-0.0285951	0.0173088	NA	NA
P<5e-8	CTSL1	gFactor	10	MR-Egger	-0.00943219	0.0341573	0.78944	-0.0763805	0.0575161	0.274099	0.878683
P<5e-8	CX3CL1	General cognitive function	6	IVW-RE	0.0137201	0.00924516	0.137799	-0.00440036	0.0318407	0.521774	NA
P<5e-8	CX3CL1	General cognitive function	6	WM	0.010659	0.0111856	0.340629	-0.0112648	0.0325828	NA	NA
P<5e-8	CX3CL1	General cognitive function	6	MR-Egger	0.00162585	0.0252802	0.951807	-0.0479234	0.0511751	0.416643	0.629365
P<5e-8	CX3CL1	gFactor	6	IVW-RE	0.0168099	0.0091516	0.0662359	-0.00112726	0.034747	0.629963	NA
P<5e-8	CX3CL1	gFactor	6	WM	0.0134832	0.0125256	0.281728	-0.0110671	0.0380334	NA	NA
P<5e-8	CX3CL1	gFactor	6	MR-Egger	-0.0132253	0.0281697	0.663172	-0.0684379	0.0419874	0.714625	0.311189
P<5e-8	CXCL1	General cognitive function	3	IVW-FE	0.0105537	0.00907404	0.244805	-0.00723146	0.0283388	0.00556748	NA
P<5e-8	CXCL1	General cognitive function	3	WM	0.00518245	0.00935428	0.579566	-0.0131519	0.0235168	NA	NA
P<5e-8	CXCL1	General cognitive function	3	MR-Egger	-0.0273979	0.0425518	0.635818	-0.110799	0.0560036	0.0239273	0.494425
P<5e-8	CXCL1	gFactor	3	IVW-FE	0.00104465	0.01017	0.918186	-0.0188885	0.0209778	0.000692971	NA
P<5e-8	CXCL1	gFactor	3	WM	-0.0105037	0.0105747	0.320572	-0.03123	0.0102227	NA	NA
P<5e-8	CXCL1	gFactor	3	MR-Egger	-0.0613408	0.0386503	0.357941	-0.137095	0.0144138	0.0684595	0.317034
P<5e-8	CXCL16	General cognitive function	12	IVW-RE	0.0105602	0.0122271	0.387769	-0.0134049	0.0345253	0.0556613	NA
P<5e-8	CXCL16	General cognitive function	12	WM	0.00942604	0.0145528	0.517171	-0.0190975	0.0379496	NA	NA
P<5e-8	CXCL16	General cognitive function	12	MR-Egger	0.0282441	0.0427843	0.52407	-0.0556132	0.112101	0.0407714	0.674307
P<5e-8	CXCL16	gFactor	12	IVW-RE	0.022278	0.00895453	0.0128497	0.00472716	0.0398289	0.686823	NA
P<5e-8	CXCL16	gFactor	12	WM	0.0255579	0.0141926	0.0717364	-0.00225964	0.0533755	NA	NA
P<5e-8	CXCL16	gFactor	12	MR-Egger	0.063696	0.0335909	0.0871632	-0.00214224	0.129534	0.761251	0.224227
P<5e-8	EN_RAGE	General cognitive function	3	IVW-FE	-0.0030005	0.00873617	0.731254	-0.0201234	0.0141224	0.0438063	NA
P<5e-8	EN_RAGE	General cognitive function	3	WM	0.00368883	0.00886329	0.677269	-0.0136832	0.0210609	NA	NA
P<5e-8	EN_RAGE	General cognitive function	3	MR-Egger	0.0368871	0.0503912	0.597725	-0.0618795	0.135654	0.0553751	0.555515
P<5e-8	EN_RAGE	gFactor	3	IVW-FE	0.00985978	0.00903854	0.275335	-0.00785577	0.0275753	0.971397	NA
P<5e-8	EN_RAGE	gFactor	3	WM	0.0104252	0.00907296	0.250541	-0.00735783	0.0282082	NA	NA
P<5e-8	EN_RAGE	gFactor	3	MR-Egger	0.0120947	0.0273394	0.734842	-0.0414905	0.06568	0.822131	0.944994
P<5e-8	FAS	General cognitive function	3	IVW-FE	0.0019632	0.0104509	0.850994	-0.0185205	0.0224469	0.340175	NA
P<5e-8	FAS	General cognitive function	3	WM	0.00159412	0.0103396	0.877471	-0.0186716	0.0218598	NA	NA
P<5e-8	FAS	General cognitive function	3	MR-Egger	-0.0351084	0.0281664	0.430434	-0.0903146	0.0200978	0.700696	0.391165
P<5e-8	FAS	gFactor	3	IVW-FE	-0.00295753	0.0112618	0.792847	-0.0250307	0.0191157	0.358551	NA
P<5e-8	FAS	gFactor	3	WM	-0.00681097	0.0112963	0.546549	-0.0289517	0.0153297	NA	NA
P<5e-8	FAS	gFactor	3	MR-Egger	-0.0416962	0.0302278	0.399338	-0.100943	0.0175504	0.704071	0.398991
P<5e-8	FGF_23	General cognitive function	7	IVW-RE	-0.0228676	0.0136234	0.0932374	-0.0495694	0.00383413	0.399757	NA
P<5e-8	FGF_23	General cognitive function	7	WM	-0.0286633	0.0179364	0.110031	-0.0638186	0.00649196	NA	NA
P<5e-8	FGF_23	General cognitive function	7	MR-Egger	-0.0916397	0.0679717	0.235446	-0.224864	0.0415849	0.401277	0.349172
P<5e-8	FGF_23	gFactor	7	IVW-RE	-0.0286531	0.00948191	0.00251217	-0.0472377	-0.0100686	0.862903	NA
P<5e-8	FGF_23	gFactor	7	WM	-0.0343045	0.0178377	0.0544621	-0.0692664	0.000657452	NA	NA
P<5e-8	FGF_23	gFactor	7	MR-Egger	-0.0510578	0.0736382	0.518967	-0.195389	0.0932732	0.783551	0.768801
P<5e-8	FS	General cognitive function	4	IVW-RE	-0.0339972	0.0230239	0.139783	-0.0791241	0.0111298	0.0194045	NA
P<5e-8	FS	General cognitive function	4	WM	-0.0367732	0.0151368	0.0151244	-0.0664414	-0.00710503	NA	NA
P<5e-8	FS	General cognitive function	4	MR-Egger	0.127817	0.118771	0.394432	-0.104975	0.360609	0.0794943	0.300964
P<5e-8	FS	gFactor	4	IVW-RE	-0.0288149	0.0224981	0.200274	-0.0729111	0.0152814	0.0546826	NA
P<5e-8	FS	gFactor	4	WM	-0.0332817	0.0164907	0.0435694	-0.0656035	-0.000959921	NA	NA
P<5e-8	FS	gFactor	4	MR-Egger	0.124303	0.131185	0.443377	-0.132819	0.381426	0.106403	0.358493
P<5e-8	GAL	General cognitive function	4	IVW-RE	-0.00236062	0.0125858	0.85122	-0.0270288	0.0223076	0.228257	NA
P<5e-8	GAL	General cognitive function	4	WM	-0.00774485	0.0125767	0.538021	-0.0323952	0.0169055	NA	NA
P<5e-8	GAL	General cognitive function	4	MR-Egger	-0.0193128	0.0520458	0.746202	-0.121323	0.0826969	0.129359	0.766164
P<5e-8	GAL	gFactor	4	IVW-RE	0.0239114	0.0116635	0.0403546	0.00105089	0.0467718	0.389171	NA
P<5e-8	GAL	gFactor	4	WM	0.0181211	0.0134924	0.179253	-0.00832402	0.0445662	NA	NA
P<5e-8	GAL	gFactor	4	MR-Egger	-0.00300596	0.0451652	0.952991	-0.0915297	0.0855177	0.282765	0.597057
P<5e-8	GDF_15	General cognitive function	3	IVW-FE	-0.0202708	0.00961309	0.0349731	-0.0391125	-0.00142918	0.061564	NA
P<5e-8	GDF_15	General cognitive function	3	WM	-0.0222381	0.0093435	0.0173097	-0.0405514	-0.00392485	NA	NA
P<5e-8	GDF_15	General cognitive function	3	MR-Egger	-0.042211	0.0140093	0.204004	-0.0696692	-0.0147528	0.33227	0.276817
P<5e-8	Gal_3	General cognitive function	9	IVW-RE	-0.00545428	0.00610834	0.371898	-0.0174266	0.00651806	0.531647	NA
P<5e-8	Gal_3	General cognitive function	9	WM	-0.00357074	0.00754313	0.635945	-0.0183553	0.0112138	NA	NA
P<5e-8	Gal_3	General cognitive function	9	MR-Egger	-0.00253826	0.00966996	0.800502	-0.0214914	0.0164149	0.441476	0.695646
P<5e-8	Gal_3	gFactor	9	IVW-RE	0.00245042	0.00751595	0.744402	-0.0122808	0.0171817	0.366247	NA
P<5e-8	Gal_3	gFactor	9	WM	0.00329357	0.00839721	0.694894	-0.013165	0.0197521	NA	NA
P<5e-8	Gal_3	gFactor	9	MR-Egger	0.00762264	0.0118134	0.539328	-0.0155316	0.0307769	0.305629	0.576532
P<5e-8	IL16	General cognitive function	5	IVW-RE	0.00949206	0.00535853	0.0764953	-0.00101065	0.0199948	0.319735	NA
P<5e-8	IL16	General cognitive function	5	WM	0.00993813	0.00497286	0.0456651	0.000191333	0.0196849	NA	NA
P<5e-8	IL16	General cognitive function	5	MR-Egger	0.0111544	0.0076542	0.241089	-0.00384782	0.0261566	0.211599	0.745657
P<5e-8	IL16	gFactor	5	IVW-RE	0.00208901	0.00504192	0.678633	-0.00779315	0.0119712	0.593894	NA
P<5e-8	IL16	gFactor	5	WM	0.00220187	0.00612566	0.719259	-0.00980443	0.0142082	NA	NA
P<5e-8	IL16	gFactor	5	MR-Egger	0.00211128	0.0076361	0.800129	-0.0128555	0.017078	0.425471	0.996497
P<5e-8	IL_18	gFactor	8	IVW-RE	0.0173582	0.00859963	0.0435414	0.000502895	0.0342134	0.354924	NA
P<5e-8	IL_18	gFactor	8	WM	0.0159626	0.0112307	0.155219	-0.00604959	0.0379748	NA	NA
P<5e-8	IL_18	gFactor	8	MR-Egger	0.0225333	0.020135	0.305882	-0.0169312	0.0619979	0.265206	0.782193
P<5e-8	IL_1ra	General cognitive function	4	IVW-RE	-0.00932637	0.00661786	0.158755	-0.0222974	0.00364464	0.620674	NA
P<5e-8	IL_1ra	General cognitive function	4	WM	-0.0124908	0.0100032	0.211782	-0.032097	0.00711545	NA	NA
P<5e-8	IL_1ra	General cognitive function	4	MR-Egger	-0.0109714	0.0222502	0.670769	-0.0545818	0.032639	0.413277	0.943398
P<5e-8	IL_1ra	gFactor	4	IVW-RE	-0.00170277	0.0105955	0.872324	-0.0224699	0.0190643	0.269425	NA
P<5e-8	IL_1ra	gFactor	4	WM	0.00568582	0.0108285	0.599527	-0.015538	0.0269096	NA	NA
P<5e-8	IL_1ra	gFactor	4	MR-Egger	0.0214636	0.0287101	0.532652	-0.0348082	0.0777354	0.24151	0.474242
P<5e-8	IL_6RA	gFactor	4	IVW-RE	-0.00266401	0.00747805	0.721658	-0.017321	0.011993	0.00552134	NA
P<5e-8	IL_6RA	gFactor	4	WM	-0.00139844	0.00379896	0.71279	-0.00884439	0.00604751	NA	NA
P<5e-8	IL_6RA	gFactor	4	MR-Egger	0.00900065	0.0124074	0.54359	-0.0153179	0.0333192	0.0222176	0.369967
P<5e-8	KIM_1	General cognitive function	10	IVW-RE	-0.00711382	0.00702616	0.31131	-0.0208851	0.00665745	0.116982	NA
P<5e-8	KIM_1	General cognitive function	10	WM	-0.00946805	0.00656007	0.148941	-0.0223258	0.0033897	NA	NA
P<5e-8	KIM_1	General cognitive function	10	MR-Egger	-0.0140469	0.0104889	0.217301	-0.0346051	0.00651135	0.116889	0.395258
P<5e-8	KIM_1	gFactor	10	IVW-RE	0.00455509	0.00841566	0.588326	-0.0119396	0.0210498	0.0429088	NA
P<5e-8	KIM_1	gFactor	10	WM	8.73617e-05	0.0070918	0.990171	-0.0138126	0.0139873	NA	NA
P<5e-8	KIM_1	gFactor	10	MR-Egger	-0.00507357	0.0122591	0.689849	-0.0291014	0.0189543	0.0552448	0.314843
P<5e-8	MCP_1	General cognitive function	6	IVW-RE	-0.00818244	0.0100077	0.413578	-0.0277976	0.0114327	0.667136	NA
P<5e-8	MCP_1	General cognitive function	6	WM	-0.00592609	0.0153738	0.699891	-0.0360587	0.0242065	NA	NA
P<5e-8	MCP_1	General cognitive function	6	MR-Egger	0.0012742	0.0267513	0.964293	-0.0511583	0.0537067	0.548902	0.709807
P<5e-8	MMP_1	gFactor	6	IVW-RE	0.00451586	0.00819097	0.581413	-0.0115384	0.0205702	0.231347	NA
P<5e-8	MMP_1	gFactor	6	WM	0.00874668	0.00779092	0.261575	-0.00652353	0.0240169	NA	NA
P<5e-8	MMP_1	gFactor	6	MR-Egger	0.0103856	0.0163043	0.558765	-0.0215708	0.042342	0.161367	0.688841
P<5e-8	MMP_10	General cognitive function	5	IVW-RE	0.0176218	0.0049271	0.000348228	0.00796464	0.0272789	0.843126	NA
P<5e-8	MMP_10	General cognitive function	5	WM	0.016215	0.00881098	0.0657219	-0.00105454	0.0334845	NA	NA
P<5e-8	MMP_10	General cognitive function	5	MR-Egger	0.0140077	0.0149918	0.419044	-0.0153762	0.0433917	0.723854	0.790959
P<5e-8	MMP_10	gFactor	5	IVW-RE	0.0169208	0.00629045	0.00714706	0.00459148	0.02925	0.778124	NA
P<5e-8	MMP_10	gFactor	5	WM	0.0171262	0.0103609	0.0983371	-0.00318111	0.0374336	NA	NA
P<5e-8	MMP_10	gFactor	5	MR-Egger	0.00595646	0.0172034	0.752025	-0.0277622	0.0396751	0.756136	0.500968
P<5e-8	MMP_12	General cognitive function	4	IVW-RE	0.00177874	0.00764223	0.815955	-0.0132	0.0167575	0.15605	NA
P<5e-8	MMP_12	General cognitive function	4	WM	0.000919069	0.00592008	0.876627	-0.0106843	0.0125224	NA	NA
P<5e-8	MMP_12	General cognitive function	4	MR-Egger	0.00193527	0.0123569	0.88993	-0.0222843	0.0261548	0.0733903	0.986283
P<5e-8	MMP_12	gFactor	5	IVW-RE	-0.013175	0.00564907	0.0196877	-0.0242472	-0.00210285	0.480104	NA
P<5e-8	MMP_12	gFactor	5	WM	-0.0134606	0.00624821	0.031215	-0.0257071	-0.00121416	NA	NA
P<5e-8	MMP_12	gFactor	5	MR-Egger	-0.0160308	0.00841371	0.152829	-0.0325217	0.000460096	0.360455	0.646493
P<5e-8	MMP_3	General cognitive function	6	IVW-RE	0.0030234	0.00709535	0.670028	-0.0108835	0.0169303	0.117723	NA
P<5e-8	MMP_3	General cognitive function	6	WM	0.000384942	0.00534939	0.942634	-0.0100999	0.0108698	NA	NA
P<5e-8	MMP_3	General cognitive function	6	MR-Egger	-0.0127589	0.00799453	0.185733	-0.0284282	0.0029104	0.78533	0.0565546
P<5e-8	MMP_3	gFactor	6	IVW-RE	0.00309328	0.00681986	0.650139	-0.0102736	0.0164602	0.245311	NA
P<5e-8	MMP_3	gFactor	6	WM	0.00256404	0.00596612	0.667366	-0.00912956	0.0142576	NA	NA
P<5e-8	MMP_3	gFactor	6	MR-Egger	-0.00421824	0.0101698	0.699583	-0.024151	0.0157146	0.248382	0.385477
P<5e-8	MMP_7	gFactor	4	IVW-RE	0.0164238	0.013653	0.228998	-0.010336	0.0431836	0.0786987	NA
P<5e-8	MMP_7	gFactor	4	WM	0.0140404	0.0102011	0.168708	-0.00595367	0.0340346	NA	NA
P<5e-8	MMP_7	gFactor	4	MR-Egger	0.00896214	0.0217077	0.719764	-0.0335849	0.0515092	0.0487848	0.666656
P<5e-8	MPO	General cognitive function	10	IVW-RE	0.0198823	0.014052	0.157095	-0.0076596	0.0474241	0.0505938	NA
P<5e-8	MPO	General cognitive function	10	WM	0.0377776	0.0137596	0.00604113	0.0108087	0.0647465	NA	NA
P<5e-8	MPO	General cognitive function	10	MR-Egger	0.0515517	0.0280602	0.103491	-0.00344624	0.10655	0.0823376	0.233352
P<5e-8	OPG	General cognitive function	4	IVW-RE	-0.0164795	0.00455965	0.000301274	-0.0254164	-0.00754258	0.903383	NA
P<5e-8	OPG	General cognitive function	4	WM	-0.0161383	0.0115979	0.164078	-0.0388701	0.00659354	NA	NA
P<5e-8	OPG	General cognitive function	4	MR-Egger	-0.0167697	0.0329333	0.66123	-0.0813189	0.0477795	0.752243	0.993428
P<5e-8	OPG	gFactor	4	IVW-RE	-0.00325614	0.00949503	0.73165	-0.0218664	0.0153541	0.564374	NA
P<5e-8	OPG	gFactor	4	WM	0.00835233	0.0137393	0.543243	-0.0185766	0.0352813	NA	NA
P<5e-8	OPG	gFactor	4	MR-Egger	0.00285472	0.0356484	0.943466	-0.0670162	0.0727257	0.366782	0.872935
P<5e-8	PAR_1	General cognitive function	3	IVW-FE	0.0364744	0.0143359	0.0109507	0.00837601	0.0645728	0.0504063	NA
P<5e-8	PAR_1	General cognitive function	3	WM	0.0223219	0.0181721	0.219312	-0.0132954	0.0579393	NA	NA
P<5e-8	PAR_1	General cognitive function	3	MR-Egger	-0.0530517	0.263146	0.873352	-0.568818	0.462715	0.0207643	0.789676
P<5e-8	PAR_1	gFactor	3	IVW-FE	0.0197322	0.0159322	0.215527	-0.0114949	0.0509592	0.00101578	NA
P<5e-8	PAR_1	gFactor	3	WM	-0.00363954	0.0200941	0.856269	-0.0430239	0.0357448	NA	NA
P<5e-8	PAR_1	gFactor	3	MR-Egger	-0.125898	0.443622	0.823959	-0.995397	0.743601	0.000423949	0.796541
P<5e-8	PECAM_1	General cognitive function	3	IVW-FE	0.00206422	0.00648194	0.750138	-0.0106404	0.0147688	0.485487	NA
P<5e-8	PECAM_1	General cognitive function	3	WM	0.00251169	0.00646053	0.697443	-0.010151	0.0151743	NA	NA
P<5e-8	PECAM_1	General cognitive function	3	MR-Egger	0.0103012	0.0173081	0.658227	-0.0236228	0.0442251	0.285991	0.695157
P<5e-8	PECAM_1	gFactor	3	IVW-FE	0.00867819	0.00677392	0.200152	-0.00459869	0.0219551	0.646001	NA
P<5e-8	PECAM_1	gFactor	3	WM	0.00869463	0.00681414	0.201966	-0.00466108	0.0220503	NA	NA
P<5e-8	PECAM_1	gFactor	3	MR-Egger	0.0170954	0.0172431	0.50274	-0.0167012	0.0508919	0.441594	0.689329
P<5e-8	PSGL_1	General cognitive function	6	IVW-RE	0.0137277	0.00607434	0.0238241	0.00182202	0.0256334	0.718636	NA
P<5e-8	PSGL_1	General cognitive function	6	WM	0.0125109	0.00849849	0.140986	-0.00414618	0.0291679	NA	NA
P<5e-8	PSGL_1	General cognitive function	6	MR-Egger	0.0107054	0.0110657	0.388106	-0.0109833	0.0323942	0.605284	0.712596
P<5e-8	PSGL_1	gFactor	6	IVW-RE	-0.00463056	0.00814123	0.569507	-0.0205874	0.0113263	0.430794	NA
P<5e-8	PSGL_1	gFactor	6	WM	-0.00783689	0.00874247	0.370031	-0.0249721	0.00929836	NA	NA
P<5e-8	PSGL_1	gFactor	6	MR-Egger	-0.0119617	0.0112744	0.348522	-0.0340596	0.0101362	0.409906	0.394613
P<5e-8	RAGE	General cognitive function	8	IVW-RE	0.0109708	0.0136395	0.421202	-0.0157627	0.0377042	0.13906	NA
P<5e-8	RAGE	General cognitive function	8	WM	-0.00421739	0.0151951	0.781359	-0.0339999	0.0255651	NA	NA
P<5e-8	RAGE	General cognitive function	8	MR-Egger	0.0441794	0.0424342	0.337939	-0.0389916	0.12735	0.130619	0.438996
P<5e-8	RAGE	gFactor	8	IVW-RE	-0.0109781	0.0101173	0.277882	-0.030808	0.00885171	0.678947	NA
P<5e-8	RAGE	gFactor	8	WM	-0.0108385	0.0162389	0.504493	-0.0426667	0.0209898	NA	NA
P<5e-8	RAGE	gFactor	8	MR-Egger	-0.0116081	0.0369023	0.763745	-0.0839366	0.0607204	0.563964	0.98616
P<5e-8	REN	General cognitive function	4	IVW-RE	0.0316694	0.0160739	0.048811	0.000164575	0.0631742	0.542205	NA
P<5e-8	REN	General cognitive function	4	WM	0.0375565	0.022869	0.100539	-0.00726669	0.0823797	NA	NA
P<5e-8	REN	General cognitive function	4	MR-Egger	0.0334819	0.0541974	0.599693	-0.072745	0.139709	0.341825	0.974627
P<5e-8	REN	gFactor	4	IVW-RE	0.0258685	0.0138742	0.0622497	-0.0013248	0.0530619	0.7394	NA
P<5e-8	REN	gFactor	4	WM	0.0217038	0.0257534	0.399365	-0.0287729	0.0721805	NA	NA
P<5e-8	REN	gFactor	4	MR-Egger	0.0328284	0.0596393	0.637281	-0.0840647	0.149721	0.537614	0.911916
P<5e-8	RETN	General cognitive function	11	IVW-RE	0.00340343	0.00810539	0.67456	-0.0124831	0.01929	0.822538	NA
P<5e-8	RETN	General cognitive function	11	WM	0.00561245	0.0144751	0.698215	-0.0227587	0.0339836	NA	NA
P<5e-8	RETN	General cognitive function	11	MR-Egger	0.0193129	0.0284122	0.513772	-0.0363751	0.0750009	0.784052	0.561405
P<5e-8	RETN	gFactor	12	IVW-RE	0.00169785	0.0109915	0.87724	-0.0198456	0.0232413	0.436873	NA
P<5e-8	RETN	gFactor	12	WM	0.00262422	0.0151674	0.862638	-0.0271038	0.0323522	NA	NA
P<5e-8	RETN	gFactor	12	MR-Egger	-0.0349526	0.0297927	0.267905	-0.0933462	0.023441	0.501408	0.215343
P<5e-8	SELE	General cognitive function	10	IVW-RE	0.00562451	0.00409694	0.169797	-0.00240549	0.0136545	0.59625	NA
P<5e-8	SELE	General cognitive function	10	WM	0.00733901	0.00475594	0.1228	-0.00198262	0.0166606	NA	NA
P<5e-8	SELE	General cognitive function	10	MR-Egger	0.0127561	0.00665958	0.0917571	-0.000296685	0.0258089	0.728722	0.182885
P<5e-8	SELE	gFactor	10	IVW-RE	0.00813496	0.00371767	0.0286559	0.000848328	0.0154216	0.809213	NA
P<5e-8	SELE	gFactor	10	WM	0.00948384	0.00510919	0.0634207	-0.000530177	0.0194979	NA	NA
P<5e-8	SELE	gFactor	10	MR-Egger	0.0139473	0.00716419	0.0874231	-9.45549e-05	0.0279891	0.85132	0.302105
P<5e-8	TF	General cognitive function	7	IVW-RE	-0.00981339	0.00752405	0.192142	-0.0245605	0.00493376	0.3882	NA
P<5e-8	TF	General cognitive function	7	WM	-0.0171277	0.0091275	0.060588	-0.0350176	0.000762237	NA	NA
P<5e-8	TF	General cognitive function	7	MR-Egger	-0.0195938	0.0226318	0.4262	-0.0639521	0.0247644	0.300264	0.663103
P<5e-8	TF	gFactor	7	IVW-RE	0.00535984	0.0100268	0.592958	-0.0142926	0.0250123	0.137543	NA
P<5e-8	TF	gFactor	7	WM	0.000719094	0.0107318	0.946577	-0.0203152	0.0217534	NA	NA
P<5e-8	TF	gFactor	7	MR-Egger	-0.018318	0.0287655	0.552261	-0.0746984	0.0380624	0.135343	0.418852
P<5e-8	TIE2	General cognitive function	12	IVW-RE	-0.0026212	0.00735939	0.721713	-0.0170456	0.0118032	0.00411203	NA
P<5e-8	TIE2	General cognitive function	12	WM	-0.00414018	0.00547638	0.449645	-0.0148739	0.00659352	NA	NA
P<5e-8	TIE2	General cognitive function	12	MR-Egger	-0.00437106	0.0105564	0.687567	-0.0250617	0.0163196	0.00245727	0.813538
P<5e-8	TIE2	gFactor	11	IVW-RE	0.010655	0.00543441	0.0499185	3.59591e-06	0.0213065	0.259754	NA
P<5e-8	TIE2	gFactor	11	WM	0.00041859	0.00643621	0.948145	-0.0121964	0.0130336	NA	NA
P<5e-8	TIE2	gFactor	11	MR-Egger	0.001843	0.00705656	0.799835	-0.0119879	0.0156739	0.415272	0.113825
P<5e-8	TM	General cognitive function	5	IVW-RE	-0.0172768	0.00918138	0.0598744	-0.0352722	0.000718743	0.131127	NA
P<5e-8	TM	General cognitive function	5	WM	-0.0231687	0.00741006	0.00176811	-0.0376924	-0.00864493	NA	NA
P<5e-8	TM	General cognitive function	5	MR-Egger	-0.0375783	0.0122642	0.0548176	-0.0616162	-0.0135405	0.387233	0.138501
P<5e-8	TM	gFactor	4	IVW-RE	-0.0134404	0.0100313	0.180293	-0.0331018	0.00622088	0.164446	NA
P<5e-8	TM	gFactor	4	WM	-0.0163866	0.00827865	0.0477736	-0.0326127	-0.00016041	NA	NA
P<5e-8	TM	gFactor	4	MR-Egger	-0.0223481	0.0224162	0.423822	-0.0662839	0.0215877	0.100067	0.687392
P<5e-8	TNF_R2	General cognitive function	5	IVW-RE	0.00289569	0.0233198	0.901178	-0.0428111	0.0486024	0.135783	NA
P<5e-8	TNF_R2	General cognitive function	5	WM	0.00547469	0.0230542	0.812292	-0.0397115	0.0506609	NA	NA
P<5e-8	TNF_R2	General cognitive function	5	MR-Egger	0.0266598	0.0676172	0.719734	-0.10587	0.15919	0.0828991	0.728261
P<5e-8	TNF_R2	gFactor	5	IVW-RE	-0.0185021	0.00925589	0.0456138	-0.0366436	-0.000360512	0.932794	NA
P<5e-8	TNF_R2	gFactor	5	WM	-0.0193037	0.0235317	0.412029	-0.0654258	0.0268184	NA	NA
P<5e-8	TNF_R2	gFactor	5	MR-Egger	-0.0337563	0.0560593	0.58954	-0.143632	0.0761199	0.859847	0.789551
P<5e-8	TRAIL	General cognitive function	8	IVW-RE	0.00713228	0.0100466	0.477756	-0.0125591	0.0268237	0.0358063	NA
P<5e-8	TRAIL	General cognitive function	8	WM	0.0187327	0.00956242	0.0501139	-9.65178e-06	0.0374751	NA	NA
P<5e-8	TRAIL	General cognitive function	8	MR-Egger	0.0207492	0.0207535	0.356011	-0.0199277	0.0614261	0.0331133	0.477491
P<5e-8	TRAIL	gFactor	8	IVW-RE	-0.00147621	0.00909583	0.871074	-0.019304	0.0163516	0.176479	NA
P<5e-8	TRAIL	gFactor	8	WM	-0.000759898	0.0103109	0.94125	-0.0209693	0.0194495	NA	NA
P<5e-8	TRAIL	gFactor	8	MR-Egger	0.0245097	0.0150904	0.15546	-0.00506744	0.0540868	0.40723	0.0930859
P<5e-8	TRAIL_R2	General cognitive function	3	IVW-FE	-0.00641702	0.00838901	0.444312	-0.0228595	0.0100254	0.485678	NA
P<5e-8	TRAIL_R2	General cognitive function	3	WM	-0.006579	0.00826045	0.425773	-0.0227695	0.00961148	NA	NA
P<5e-8	TRAIL_R2	General cognitive function	3	MR-Egger	-0.0241145	0.0171008	0.392693	-0.0576321	0.00940307	0.853711	0.445536
P<5e-8	TRAIL_R2	gFactor	3	IVW-FE	-0.01188	0.00928683	0.200816	-0.0300822	0.00632218	0.478602	NA
P<5e-8	TRAIL_R2	gFactor	3	WM	-0.0133794	0.00921858	0.146681	-0.0314479	0.004689	NA	NA
P<5e-8	TRAIL_R2	gFactor	3	MR-Egger	-0.0212162	0.0200694	0.482321	-0.0605522	0.0181198	0.284521	0.687026
P<5e-8	TRANCE	General cognitive function	7	IVW-RE	-0.00974903	0.00906445	0.28214	-0.0275154	0.00801729	0.316504	NA
P<5e-8	TRANCE	General cognitive function	7	WM	-0.012696	0.0116798	0.277035	-0.0355883	0.0101964	NA	NA
P<5e-8	TRANCE	General cognitive function	7	MR-Egger	0.00749898	0.0412862	0.863004	-0.073422	0.0884199	0.236262	0.685145
P<5e-8	TRANCE	gFactor	7	IVW-RE	-0.0183801	0.0100942	0.0686274	-0.0381647	0.00140445	0.298108	NA
P<5e-8	TRANCE	gFactor	7	WM	-0.0166477	0.0124054	0.179607	-0.0409623	0.00766697	NA	NA
P<5e-8	TRANCE	gFactor	7	MR-Egger	0.0202425	0.0433547	0.660207	-0.0647328	0.105218	0.286405	0.401332
P<5e-8	U_PAR	General cognitive function	7	IVW-RE	-0.0097807	0.0102229	0.338698	-0.0298176	0.0102562	0.620536	NA
P<5e-8	U_PAR	General cognitive function	7	WM	-0.00776994	0.0152941	0.611428	-0.0377463	0.0222064	NA	NA
P<5e-8	U_PAR	General cognitive function	7	MR-Egger	0.00994917	0.0553857	0.864493	-0.0986067	0.118505	0.509404	0.730204
P<5e-8	U_PAR	gFactor	7	IVW-RE	-0.0235425	0.0114335	0.039487	-0.0459522	-0.00113279	0.622516	NA
P<5e-8	U_PAR	gFactor	7	WM	-0.0211377	0.0175808	0.229242	-0.0555961	0.0133207	NA	NA
P<5e-8	U_PAR	gFactor	7	MR-Egger	-0.00673034	0.063666	0.91992	-0.131516	0.118055	0.503147	0.797898
P<5e-8	VEGF_A	General cognitive function	5	IVW-RE	-0.00486628	0.0124418	0.695707	-0.0292523	0.0195197	0.00024983	NA
P<5e-8	VEGF_A	General cognitive function	5	WM	-0.00475859	0.00564516	0.399256	-0.0158231	0.00630592	NA	NA
P<5e-8	VEGF_A	General cognitive function	5	MR-Egger	-0.013803	0.022838	0.588235	-0.0585654	0.0309595	0.000176775	0.656765
P<5e-8	VEGF_A	gFactor	5	IVW-RE	0.00686748	0.0115089	0.550702	-0.01569	0.029425	0.00443464	NA
P<5e-8	VEGF_A	gFactor	5	WM	0.00430157	0.00609644	0.480445	-0.00764746	0.0162506	NA	NA
P<5e-8	VEGF_A	gFactor	5	MR-Egger	-0.00925755	0.018811	0.656386	-0.0461271	0.027612	0.012055	0.362209
P<5e-8	VEGF_D	General cognitive function	4	IVW-RE	-0.00583574	0.0139836	0.67644	-0.0332437	0.0215722	0.196843	NA
P<5e-8	VEGF_D	General cognitive function	4	WM	-0.010132	0.0120349	0.399852	-0.0337203	0.0134564	NA	NA
P<5e-8	VEGF_D	General cognitive function	4	MR-Egger	-0.036095	0.0345044	0.405311	-0.103724	0.0315336	0.201931	0.437673
P<5e-8	VEGF_D	gFactor	4	IVW-RE	0.0119934	0.00918016	0.1914	-0.00599969	0.0299865	0.639017	NA
P<5e-8	VEGF_D	gFactor	4	WM	0.0073228	0.0130943	0.576	-0.018342	0.0329876	NA	NA
P<5e-8	VEGF_D	gFactor	4	MR-Egger	-0.0125734	0.0296371	0.712664	-0.0706622	0.0455154	0.649682	0.458881
P<5e-8	ADM	General cognitive function	3	IVW-FE	-0.0055998	0.0137027	0.682786	-0.032457	0.0212574	0.416238	NA
P<5e-8	ADM	General cognitive function	3	WM	-0.00595628	0.0156778	0.704006	-0.0366847	0.0247722	NA	NA
P<5e-8	ADM	General cognitive function	3	MR-Egger	0.013297	0.09344	0.91001	-0.169845	0.196439	0.194707	0.870669
P<5e-8	ADM	gFactor	3	IVW-FE	-0.0168512	0.015	0.261259	-0.0462511	0.0125487	0.808564	NA
P<5e-8	ADM	gFactor	3	WM	-0.0183559	0.0161134	0.254632	-0.0499382	0.0132264	NA	NA
P<5e-8	ADM	gFactor	3	MR-Egger	-0.0675758	0.0792537	0.550527	-0.222913	0.0877615	0.990645	0.63226
P<5e-8	CTSD	gFactor	6	IVW-RE	0.0179771	0.0123321	0.14491	-0.00619382	0.042148	0.103861	NA
P<5e-8	CTSD	gFactor	6	WM	0.0275135	0.0103818	0.00804535	0.00716511	0.0478618	NA	NA
P<5e-8	CTSD	gFactor	6	MR-Egger	0.0408022	0.0164024	0.0676596	0.00865355	0.0729509	0.279112	0.148603
P<5e-8	Dkk_1	General cognitive function	7	IVW-RE	0.0143193	0.0145511	0.325081	-0.0142008	0.0428394	0.136841	NA
P<5e-8	Dkk_1	General cognitive function	7	WM	0.0089997	0.0150668	0.550294	-0.0205312	0.0385306	NA	NA
P<5e-8	Dkk_1	General cognitive function	7	MR-Egger	-0.0177884	0.0358204	0.640532	-0.0879965	0.0524197	0.14807	0.371409
P<5e-8	Dkk_1	gFactor	8	IVW-RE	0.00153799	0.0123375	0.900793	-0.0226435	0.0257195	0.223691	NA
P<5e-8	Dkk_1	gFactor	8	WM	-0.00878998	0.0136046	0.518213	-0.035455	0.0178751	NA	NA
P<5e-8	Dkk_1	gFactor	8	MR-Egger	-0.0064024	0.0348944	0.860465	-0.0747954	0.0619906	0.155904	0.813876
P<5e-8	HB_EGF	General cognitive function	4	IVW-RE	0.0533519	0.016114	0.000929964	0.0217684	0.0849353	0.234622	NA
P<5e-8	HB_EGF	General cognitive function	4	WM	0.0571227	0.0169769	0.000766206	0.0238479	0.0903975	NA	NA
P<5e-8	HB_EGF	General cognitive function	4	MR-Egger	0.143243	0.0474871	0.0945699	0.050168	0.236317	0.83459	0.186992
P<5e-8	HB_EGF	gFactor	4	IVW-RE	0.043492	0.0217484	0.0455248	0.000865003	0.0861189	0.103487	NA
P<5e-8	HB_EGF	gFactor	4	WM	0.0361813	0.0205026	0.0776121	-0.00400392	0.0763664	NA	NA
P<5e-8	HB_EGF	gFactor	4	MR-Egger	0.142239	0.0580815	0.134021	0.0283996	0.256079	0.301441	0.218029
P<5e-8	IL_18	General cognitive function	6	IVW-RE	-0.00730103	0.00835837	0.382391	-0.0236834	0.00908139	0.487545	NA
P<5e-8	IL_18	General cognitive function	6	WM	-0.00786935	0.0107185	0.462838	-0.0288777	0.013139	NA	NA
P<5e-8	IL_18	General cognitive function	6	MR-Egger	0.0112282	0.0181876	0.57041	-0.0244195	0.046876	0.544283	0.308093
P<5e-8	IL_27	General cognitive function	9	IVW-RE	0.00419137	0.00667403	0.529996	-0.00888972	0.0172725	0.0411891	NA
P<5e-8	IL_27	General cognitive function	9	WM	0.00206169	0.00511134	0.686686	-0.00795654	0.0120799	NA	NA
P<5e-8	IL_27	General cognitive function	9	MR-Egger	-0.00358096	0.00867561	0.692131	-0.0205852	0.0134232	0.0753708	0.227561
P<5e-8	IL_27	gFactor	8	IVW-RE	0.00551111	0.00592609	0.352385	-0.00610402	0.0171262	0.189255	NA
P<5e-8	IL_27	gFactor	8	WM	0.00641397	0.0051549	0.213409	-0.00368965	0.0165176	NA	NA
P<5e-8	IL_27	gFactor	8	MR-Egger	0.00690165	0.0086454	0.455122	-0.0100433	0.0238466	0.12916	0.819847
P<5e-8	IL_6RA	General cognitive function	3	IVW-FE	0.00202311	0.00358243	0.572257	-0.00499846	0.00904468	0.468805	NA
P<5e-8	IL_6RA	General cognitive function	3	WM	0.00215561	0.00343643	0.530474	-0.00457979	0.00889101	NA	NA
P<5e-8	IL_6RA	General cognitive function	3	MR-Egger	0.00674663	0.00576214	0.449999	-0.00454716	0.0180404	0.51707	0.485502
P<5e-8	LOX_1	General cognitive function	7	IVW-RE	-0.0197111	0.018309	0.281667	-0.0555967	0.0161745	0.0436183	NA
P<5e-8	LOX_1	General cognitive function	7	WM	-0.0308554	0.0173546	0.0754152	-0.0648705	0.00315974	NA	NA
P<5e-8	LOX_1	General cognitive function	7	MR-Egger	-0.0873047	0.0588672	0.198162	-0.202684	0.028075	0.0738013	0.282585
P<5e-8	LOX_1	gFactor	6	IVW-RE	-0.0233778	0.0193956	0.22808	-0.0613931	0.0146375	0.0836312	NA
P<5e-8	LOX_1	gFactor	6	WM	-0.00572729	0.0184315	0.756003	-0.0418531	0.0303985	NA	NA
P<5e-8	LOX_1	gFactor	6	MR-Egger	-0.0125313	0.0668411	0.860411	-0.14354	0.118477	0.0468111	0.872173
P<5e-8	MCP_1	gFactor	5	IVW-RE	-0.0222414	0.0155663	0.153058	-0.0527514	0.0082686	0.277453	NA
P<5e-8	MCP_1	gFactor	5	WM	-0.00323802	0.0175837	0.853897	-0.0377022	0.0312261	NA	NA
P<5e-8	MCP_1	gFactor	5	MR-Egger	0.024349	0.0293067	0.467011	-0.0330922	0.0817903	0.603802	0.169402
P<5e-8	MMP_1	General cognitive function	4	IVW-RE	-0.00102585	0.00885347	0.907756	-0.0183787	0.016327	0.154726	NA
P<5e-8	MMP_1	General cognitive function	4	WM	-3.37195e-05	0.00718797	0.996257	-0.0141221	0.0140547	NA	NA
P<5e-8	MMP_1	General cognitive function	4	MR-Egger	0.000772699	0.020432	0.973268	-0.0392739	0.0408193	0.0736561	0.926834
P<5e-8	MMP_7	General cognitive function	3	IVW-FE	0.0224099	0.00896949	0.0124736	0.00482967	0.0399901	0.0711918	NA
P<5e-8	MMP_7	General cognitive function	3	WM	0.0201976	0.00908904	0.0262704	0.00238307	0.0380121	NA	NA
P<5e-8	MMP_7	General cognitive function	3	MR-Egger	0.017235	0.0275299	0.643905	-0.0367235	0.0711935	0.026536	0.830941
P<5e-8	MPO	gFactor	9	IVW-RE	0.0311944	0.0140419	0.026316	0.0036722	0.0587166	0.139497	NA
P<5e-8	MPO	gFactor	9	WM	0.0522194	0.0163621	0.00141543	0.0201497	0.0842891	NA	NA
P<5e-8	MPO	gFactor	9	MR-Egger	0.0790788	0.0228973	0.0106389	0.0342001	0.123958	0.485224	0.0469763
P<5e-8	PAPPA	General cognitive function	8	IVW-RE	0.0150937	0.0106769	0.157459	-0.00583314	0.0360205	0.02293	NA
P<5e-8	PAPPA	General cognitive function	8	WM	0.0149087	0.00752894	0.0476821	0.000152015	0.0296655	NA	NA
P<5e-8	PAPPA	General cognitive function	8	MR-Egger	0.0150339	0.0186348	0.450589	-0.0214903	0.0515582	0.0124746	0.996876
P<5e-8	PAPPA	gFactor	8	IVW-RE	0.0145415	0.0121613	0.231806	-0.00929461	0.0383776	0.0182846	NA
P<5e-8	PAPPA	gFactor	8	WM	0.0171593	0.00861723	0.0464505	0.000269519	0.0340491	NA	NA
P<5e-8	PAPPA	gFactor	8	MR-Egger	0.0216729	0.0208992	0.339702	-0.0192896	0.0626353	0.0119881	0.679178
P<5e-8	PDGF_subunit_B	General cognitive function	5	IVW-RE	0.00546936	0.0205032	0.789657	-0.0347169	0.0456556	0.0626371	NA
P<5e-8	PDGF_subunit_B	General cognitive function	5	WM	0.00240141	0.0167201	0.885797	-0.0303699	0.0351727	NA	NA
P<5e-8	PDGF_subunit_B	General cognitive function	5	MR-Egger	-0.0689145	0.032196	0.121799	-0.132019	-0.00581029	0.490263	0.0836772
P<5e-8	PDGF_subunit_B	gFactor	5	IVW-RE	0.0108454	0.0192009	0.572185	-0.0267883	0.048479	0.358254	NA
P<5e-8	PDGF_subunit_B	gFactor	5	WM	0.0105879	0.0227373	0.641457	-0.0339772	0.0551531	NA	NA
P<5e-8	PDGF_subunit_B	gFactor	5	MR-Egger	-0.109278	0.101606	0.360946	-0.308427	0.0898708	0.403337	0.315575
P<5e-8	PTX3	General cognitive function	3	IVW-FE	-0.00223914	0.00636262	0.724898	-0.0147099	0.0102316	0.061908	NA
P<5e-8	PTX3	General cognitive function	3	WM	-0.000440244	0.00670125	0.94762	-0.0135747	0.0126942	NA	NA
P<5e-8	PTX3	General cognitive function	3	MR-Egger	0.00487025	0.0179498	0.831329	-0.0303113	0.0400518	0.0408592	0.667815
P<5e-8	PTX3	gFactor	3	IVW-FE	-0.00197289	0.00697753	0.777369	-0.0156488	0.0117031	0.141592	NA
P<5e-8	PTX3	gFactor	3	WM	0.00136372	0.00729012	0.85161	-0.0129249	0.0156524	NA	NA
P<5e-8	PTX3	gFactor	3	MR-Egger	0.00809446	0.0122824	0.629044	-0.015979	0.0321679	0.202783	0.445578
P<5e-8	SCF	General cognitive function	9	IVW-RE	-0.0188147	0.0102943	0.0675988	-0.0389916	0.00136223	0.084819	NA
P<5e-8	SCF	General cognitive function	9	WM	-0.0216828	0.00984471	0.0276311	-0.0409785	-0.00238719	NA	NA
P<5e-8	SCF	General cognitive function	9	MR-Egger	-0.0190496	0.0216885	0.408902	-0.0615591	0.02346	0.0532752	0.990322
P<5e-8	SCF	gFactor	11	IVW-RE	-0.0181236	0.010055	0.0714769	-0.0378314	0.00158432	0.109042	NA
P<5e-8	SCF	gFactor	11	WM	-0.0204429	0.0107771	0.057843	-0.041566	0.000680186	NA	NA
P<5e-8	SCF	gFactor	11	MR-Egger	-0.0193207	0.0212773	0.387523	-0.0610241	0.0223827	0.0739482	0.949686
P<5e-8	ST2	General cognitive function	7	IVW-RE	-0.00468856	0.00808489	0.561971	-0.0205349	0.0111578	0.150675	NA
P<5e-8	ST2	General cognitive function	7	WM	-0.00996524	0.00663718	0.133245	-0.0229741	0.00304363	NA	NA
P<5e-8	ST2	General cognitive function	7	MR-Egger	-0.0229679	0.0114721	0.101671	-0.0454533	-0.000482547	0.375794	0.107635
P<5e-8	ST2	gFactor	8	IVW-RE	0.000212237	0.00913961	0.981473	-0.0177014	0.0181259	0.0265701	NA
P<5e-8	ST2	gFactor	8	WM	-0.00501951	0.00704574	0.476206	-0.0188292	0.00879014	NA	NA
P<5e-8	ST2	gFactor	8	MR-Egger	-0.017907	0.0169547	0.331552	-0.0511382	0.0153243	0.0503662	0.25787
P<5e-6	AGRP	gFactor	14	IVW-RE	-0.0213442	0.0180208	0.236247	-0.0566649	0.0139766	0.0436318	NA
P<5e-6	AGRP	gFactor	14	WM	-0.00862514	0.0181208	0.634088	-0.0441418	0.0268915	NA	NA
P<5e-6	AGRP	gFactor	14	MR-Egger	-0.00657472	0.0684754	0.925093	-0.140787	0.127637	0.0299695	0.826351
P<5e-6	Beta_NGF	gFactor	10	IVW-RE	-0.0139014	0.0162699	0.392871	-0.0457905	0.0179877	0.057862	NA
P<5e-6	Beta_NGF	gFactor	10	WM	-0.0106552	0.0164618	0.517458	-0.0429203	0.0216099	NA	NA
P<5e-6	Beta_NGF	gFactor	10	MR-Egger	0.0658342	0.0614908	0.315568	-0.0546877	0.186356	0.097538	0.216892
P<5e-6	CASP_8	General cognitive function	8	IVW-RE	0.00396227	0.00792924	0.617284	-0.011579	0.0195036	0.584915	NA
P<5e-6	CASP_8	General cognitive function	8	WM	0.00625723	0.0101864	0.539035	-0.0137081	0.0262226	NA	NA
P<5e-6	CASP_8	General cognitive function	8	MR-Egger	0.018776	0.0160609	0.286722	-0.0127034	0.0502554	0.623125	0.311365
P<5e-6	CASP_8	gFactor	8	IVW-RE	0.00915473	0.00797248	0.250849	-0.00647134	0.0247808	0.650786	NA
P<5e-6	CASP_8	gFactor	8	WM	0.0129574	0.0104251	0.213902	-0.00747575	0.0333906	NA	NA
P<5e-6	CASP_8	gFactor	8	MR-Egger	0.0220054	0.0164102	0.228467	-0.0101586	0.0541695	0.654225	0.377141
P<5e-6	CCL20	General cognitive function	9	IVW-RE	0.00971081	0.0137087	0.478715	-0.0171582	0.0365798	0.346334	NA
P<5e-6	CCL20	General cognitive function	9	WM	-0.000270333	0.0180603	0.988057	-0.0356685	0.0351278	NA	NA
P<5e-6	CCL20	General cognitive function	9	MR-Egger	0.00863989	0.052972	0.875046	-0.0951853	0.112465	0.256139	0.983803
P<5e-6	CCL20	gFactor	10	IVW-RE	-0.000110578	0.0162038	0.994555	-0.03187	0.0316489	0.166537	NA
P<5e-6	CCL20	gFactor	10	WM	-0.00321454	0.01937	0.868193	-0.0411797	0.0347507	NA	NA
P<5e-6	CCL20	gFactor	10	MR-Egger	0.0536058	0.0613692	0.407846	-0.0666778	0.173889	0.164763	0.390321
P<5e-6	CD40_L	gFactor	11	IVW-RE	-0.00395573	0.0127104	0.755633	-0.0288681	0.0209566	0.775662	NA
P<5e-6	CD40_L	gFactor	11	WM	-0.00788641	0.020044	0.693984	-0.0471727	0.0313998	NA	NA
P<5e-6	CD40_L	gFactor	11	MR-Egger	0.0860709	0.0785961	0.30191	-0.0679775	0.240119	0.826571	0.272293
P<5e-6	CXCL6	General cognitive function	9	IVW-RE	-0.00254378	0.00845559	0.763537	-0.0191167	0.0140292	0.00200638	NA
P<5e-6	CXCL6	General cognitive function	9	WM	-0.00230715	0.00507417	0.649335	-0.0122525	0.00763822	NA	NA
P<5e-6	CXCL6	General cognitive function	9	MR-Egger	-0.000454456	0.0116492	0.96997	-0.0232868	0.0223779	0.0011073	0.786132
P<5e-6	CXCL6	gFactor	10	IVW-RE	-0.00993373	0.010724	0.354284	-0.0309527	0.0110852	3.76181e-05	NA
P<5e-6	CXCL6	gFactor	10	WM	-0.0100194	0.00574986	0.0814116	-0.0212892	0.00125028	NA	NA
P<5e-6	CXCL6	gFactor	10	MR-Egger	-0.00742609	0.014841	0.630283	-0.0365145	0.0216623	1.8925e-05	0.800331
P<5e-6	ECP	General cognitive function	3	IVW-FE	0.013293	0.0127763	0.298135	-0.0117485	0.0383345	0.49063	NA
P<5e-6	ECP	General cognitive function	3	WM	0.0133202	0.0129615	0.304104	-0.0120844	0.0387247	NA	NA
P<5e-6	ECP	General cognitive function	3	MR-Egger	-0.0143264	0.0288994	0.70701	-0.0709693	0.0423165	0.590944	0.479823
P<5e-6	ECP	gFactor	3	IVW-FE	0.0131501	0.0127865	0.303744	-0.0119114	0.0382116	0.716717	NA
P<5e-6	ECP	gFactor	3	WM	0.0123608	0.0131737	0.348095	-0.0134597	0.0381812	NA	NA
P<5e-6	ECP	gFactor	3	MR-Egger	-0.00455163	0.0286301	0.89963	-0.0606667	0.0515634	0.664071	0.615046
P<5e-6	EGF	gFactor	6	IVW-RE	-0.0169143	0.0140494	0.228622	-0.0444512	0.0106225	0.225805	NA
P<5e-6	EGF	gFactor	6	WM	-0.000960781	0.0152614	0.949802	-0.0308731	0.0289515	NA	NA
P<5e-6	EGF	gFactor	6	MR-Egger	0.0367176	0.187628	0.854389	-0.331033	0.404468	0.147322	0.788488
P<5e-6	ESM_1	General cognitive function	11	IVW-RE	-0.00553727	0.0102711	0.589811	-0.0256687	0.0145942	0.128188	NA
P<5e-6	ESM_1	General cognitive function	11	WM	-0.00801329	0.0116783	0.492605	-0.0309027	0.0148761	NA	NA
P<5e-6	ESM_1	General cognitive function	11	MR-Egger	-0.00752476	0.0261534	0.780079	-0.0587853	0.0437358	0.0883352	0.9353
P<5e-6	ESM_1	gFactor	13	IVW-RE	-0.00743038	0.00838498	0.375535	-0.0238649	0.00900418	0.293582	NA
P<5e-6	ESM_1	gFactor	13	WM	-0.0111607	0.0110039	0.310463	-0.0327284	0.0104069	NA	NA
P<5e-6	ESM_1	gFactor	13	MR-Egger	-0.00368632	0.0211023	0.864498	-0.0450468	0.0376742	0.229477	0.848992
P<5e-6	GDF_15	gFactor	10	IVW-RE	-0.00571228	0.0114624	0.618239	-0.0281786	0.0167541	0.148268	NA
P<5e-6	GDF_15	gFactor	10	WM	-0.00523945	0.0101979	0.607408	-0.0252274	0.0147485	NA	NA
P<5e-6	GDF_15	gFactor	10	MR-Egger	-0.00621878	0.0172941	0.728461	-0.0401152	0.0276776	0.101103	0.968164
P<5e-6	GH	gFactor	11	IVW-RE	0.00830609	0.0268805	0.757321	-0.0443796	0.0609918	0.00585376	NA
P<5e-6	GH	gFactor	11	WM	0.0209284	0.0274905	0.446481	-0.032953	0.0748097	NA	NA
P<5e-6	GH	gFactor	11	MR-Egger	-0.130891	0.0906455	0.182635	-0.308556	0.046774	0.0229419	0.144589
P<5e-6	HGF	gFactor	8	IVW-RE	0.00581424	0.018949	0.758968	-0.0313258	0.0429543	0.046652	NA
P<5e-6	HGF	gFactor	8	WM	-0.00428741	0.0175465	0.806964	-0.0386786	0.0301038	NA	NA
P<5e-6	HGF	gFactor	8	MR-Egger	0.00372036	0.0519895	0.945278	-0.0981791	0.10562	0.026851	0.966476
P<5e-6	IL_6	General cognitive function	8	IVW-RE	0.00535528	0.011292	0.635319	-0.0167771	0.0274877	0.393168	NA
P<5e-6	IL_6	General cognitive function	8	WM	0.012638	0.0131562	0.336747	-0.0131481	0.038424	NA	NA
P<5e-6	IL_6	General cognitive function	8	MR-Egger	0.0299785	0.0269003	0.307734	-0.0227461	0.082703	0.391834	0.35225
P<5e-6	IL_6	gFactor	8	IVW-RE	-0.00570749	0.00912351	0.53159	-0.0235896	0.0121746	0.784404	NA
P<5e-6	IL_6	gFactor	8	WM	-0.00547094	0.0143401	0.702822	-0.0335775	0.0226356	NA	NA
P<5e-6	IL_6	gFactor	8	MR-Egger	-0.0167704	0.0290502	0.584738	-0.0737089	0.0401681	0.705869	0.689728
P<5e-6	IL_8	General cognitive function	7	IVW-RE	0.0309691	0.00732483	2.35809e-05	0.0166125	0.0453258	0.97664	NA
P<5e-6	IL_8	General cognitive function	7	WM	0.0351593	0.020513	0.0865288	-0.0050462	0.0753647	NA	NA
P<5e-6	IL_8	General cognitive function	7	MR-Egger	0.0326839	0.0412963	0.464554	-0.0482569	0.113625	0.9446	0.965686
P<5e-6	IL_8	gFactor	8	IVW-RE	0.030599	0.0219561	0.163425	-0.012435	0.073633	0.0686204	NA
P<5e-6	IL_8	gFactor	8	WM	0.0195907	0.0222621	0.378859	-0.0240431	0.0632244	NA	NA
P<5e-6	IL_8	gFactor	8	MR-Egger	0.0247102	0.0613427	0.70104	-0.0955216	0.144942	0.041128	0.920501
P<5e-6	ITGB1BP2	General cognitive function	11	IVW-RE	-0.00598748	0.0075829	0.42976	-0.02085	0.008875	0.35312	NA
P<5e-6	ITGB1BP2	General cognitive function	11	WM	0.00176699	0.0098882	0.858175	-0.0176139	0.0211479	NA	NA
P<5e-6	ITGB1BP2	General cognitive function	11	MR-Egger	-0.0307904	0.0339824	0.388512	-0.0973959	0.035815	0.318564	0.472601
P<5e-6	ITGB1BP2	gFactor	12	IVW-RE	0.00536483	0.00774929	0.488749	-0.00982377	0.0205534	0.317891	NA
P<5e-6	ITGB1BP2	gFactor	12	WM	0.00234886	0.00959057	0.806523	-0.0164487	0.0211464	NA	NA
P<5e-6	ITGB1BP2	gFactor	12	MR-Egger	-0.0551577	0.032627	0.121801	-0.119107	0.00879119	0.530614	0.0862964
P<5e-6	KLK6	gFactor	11	IVW-RE	0.0171674	0.0110295	0.119588	-0.00445031	0.0387852	0.64451	NA
P<5e-6	KLK6	gFactor	11	WM	0.0059012	0.0152436	0.698663	-0.0239763	0.0357786	NA	NA
P<5e-6	KLK6	gFactor	11	MR-Egger	-0.00150672	0.0242778	0.95187	-0.0490913	0.0460778	0.633325	0.393515
P<5e-6	LEP	General cognitive function	14	IVW-RE	0.0145655	0.0177703	0.412412	-0.0202642	0.0493953	0.0269258	NA
P<5e-6	LEP	General cognitive function	14	WM	0.0249902	0.0199149	0.209535	-0.0140431	0.0640235	NA	NA
P<5e-6	LEP	General cognitive function	14	MR-Egger	0.103774	0.0922925	0.282831	-0.0771191	0.284667	0.0307915	0.34404
P<5e-6	LEP	gFactor	16	IVW-RE	0.0257118	0.0138643	0.0636637	-0.0014623	0.0528858	0.341462	NA
P<5e-6	LEP	gFactor	16	WM	0.017418	0.0185979	0.348985	-0.0190338	0.0538699	NA	NA
P<5e-6	LEP	gFactor	16	MR-Egger	-0.060116	0.0759995	0.442136	-0.209075	0.0888431	0.364704	0.270134
P<5e-6	MB	gFactor	22	IVW-RE	-0.0260396	0.0161213	0.106261	-0.0576372	0.0055581	0.0223143	NA
P<5e-6	MB	gFactor	22	WM	-0.0176598	0.0186213	0.342945	-0.0541575	0.018838	NA	NA
P<5e-6	MB	gFactor	22	MR-Egger	0.00256856	0.0853704	0.976296	-0.164757	0.169895	0.0166193	0.736272
P<5e-6	NEMO	gFactor	5	IVW-RE	-0.0133192	0.0276753	0.630326	-0.0675627	0.0409243	0.145791	NA
P<5e-6	NEMO	gFactor	5	WM	-0.0288988	0.0295696	0.328414	-0.0868552	0.0290577	NA	NA
P<5e-6	NEMO	gFactor	5	MR-Egger	-0.173414	0.18018	0.406823	-0.526567	0.179739	0.146648	0.434569
P<5e-6	NT_pro_BNP	General cognitive function	8	IVW-RE	0.00582477	0.011431	0.610361	-0.0165801	0.0282296	0.0417015	NA
P<5e-6	NT_pro_BNP	General cognitive function	8	WM	-0.00529586	0.00991485	0.593249	-0.024729	0.0141372	NA	NA
P<5e-6	NT_pro_BNP	General cognitive function	8	MR-Egger	-0.0519128	0.0210396	0.0486295	-0.0931503	-0.0106753	0.444668	0.0252151
P<5e-6	NT_pro_BNP	gFactor	8	IVW-RE	-0.00477661	0.00641157	0.456273	-0.0173433	0.00779007	0.680247	NA
P<5e-6	NT_pro_BNP	gFactor	8	WM	-0.0022817	0.0102622	0.82405	-0.0223956	0.0178322	NA	NA
P<5e-6	NT_pro_BNP	gFactor	8	MR-Egger	-0.0181397	0.0179511	0.351253	-0.0533238	0.0170444	0.655846	0.441215
P<5e-6	PlGF	gFactor	17	IVW-RE	-0.00492362	0.013368	0.712639	-0.0311249	0.0212776	0.118205	NA
P<5e-6	PlGF	gFactor	17	WM	-0.0155768	0.0172401	0.366249	-0.0493674	0.0182138	NA	NA
P<5e-6	PlGF	gFactor	17	MR-Egger	-0.0351997	0.0422824	0.41819	-0.118073	0.0476738	0.107871	0.461407
P<5e-6	SIRT2	General cognitive function	11	IVW-RE	-0.00331272	0.0135835	0.807325	-0.0299364	0.023311	0.210388	NA
P<5e-6	SIRT2	General cognitive function	11	WM	0.00635716	0.0164447	0.699069	-0.0258745	0.0385888	NA	NA
P<5e-6	SIRT2	General cognitive function	11	MR-Egger	0.0254666	0.0605667	0.684003	-0.0932442	0.144177	0.167139	0.636772
P<5e-6	SRC	General cognitive function	12	IVW-RE	-0.00231749	0.0201582	0.908473	-0.0418275	0.0371925	0.0136511	NA
P<5e-6	SRC	General cognitive function	12	WM	-0.036258	0.021301	0.0887229	-0.0780079	0.00549196	NA	NA
P<5e-6	SRC	General cognitive function	12	MR-Egger	0.0713026	0.0726968	0.349813	-0.071183	0.213788	0.0183944	0.316858
P<5e-6	SRC	gFactor	13	IVW-RE	0.00953109	0.0156709	0.543053	-0.0211839	0.040246	0.235541	NA
P<5e-6	SRC	gFactor	13	WM	0.00873834	0.0195687	0.655202	-0.0296163	0.047093	NA	NA
P<5e-6	SRC	gFactor	13	MR-Egger	0.0573412	0.0560834	0.328539	-0.0525822	0.167265	0.22767	0.393277
P<5e-6	TNFSF14	General cognitive function	11	IVW-RE	5.12006e-05	0.00606838	0.993268	-0.0118428	0.0119452	0.749081	NA
P<5e-6	TNFSF14	General cognitive function	11	WM	-0.00387586	0.00832743	0.641621	-0.0201976	0.0124459	NA	NA
P<5e-6	TNFSF14	General cognitive function	11	MR-Egger	-0.00609842	0.0100353	0.558409	-0.0257676	0.0135708	0.747172	0.388823
P<5e-6	TNFSF14	gFactor	13	IVW-RE	0.000369608	0.00790834	0.962723	-0.0151307	0.0158699	0.318767	NA
P<5e-6	TNFSF14	gFactor	13	WM	-0.00213047	0.00958343	0.824075	-0.020914	0.0166531	NA	NA
P<5e-6	TNFSF14	gFactor	13	MR-Egger	-0.0047237	0.0116046	0.691778	-0.0274688	0.0180214	0.276217	0.551397
P<5e-6	TNF_R1	General cognitive function	13	IVW-RE	-0.039028	0.0190816	0.0408226	-0.0764279	-0.00162818	0.113383	NA
P<5e-6	TNF_R1	General cognitive function	13	WM	-0.0107529	0.0233836	0.645625	-0.0565847	0.0350789	NA	NA
P<5e-6	TNF_R1	General cognitive function	13	MR-Egger	-0.1344	0.086477	0.148425	-0.303895	0.0350945	0.133999	0.282481
P<5e-6	TNF_R1	gFactor	14	IVW-RE	-0.00883555	0.0163587	0.589118	-0.0408985	0.0232274	0.319912	NA
P<5e-6	TNF_R1	gFactor	14	WM	-0.00461529	0.0215265	0.830235	-0.0468073	0.0375767	NA	NA
P<5e-6	TNF_R1	gFactor	14	MR-Egger	0.0460816	0.0492067	0.367487	-0.0503636	0.142527	0.350446	0.260408
P<5e-6	hK11	gFactor	12	IVW-RE	0.00111051	0.00788504	0.887998	-0.0143442	0.0165652	0.117142	NA
P<5e-6	hK11	gFactor	12	WM	1.82419e-05	0.00744234	0.998044	-0.0145687	0.0146052	NA	NA
P<5e-6	hK11	gFactor	12	MR-Egger	0.00137902	0.0136209	0.921359	-0.025318	0.028076	0.0813517	0.980696
P<5e-6	mAmP	General cognitive function	14	IVW-RE	0.00773848	0.00694108	0.264901	-0.00586603	0.021343	0.00547767	NA
P<5e-6	mAmP	General cognitive function	14	WM	0.0141343	0.00791573	0.0741649	-0.00138055	0.0296491	NA	NA
P<5e-6	mAmP	General cognitive function	14	MR-Egger	-0.00032368	0.0202099	0.987485	-0.0399351	0.0392877	0.00380538	0.677168
P<5e-6	mAmP	gFactor	14	IVW-RE	0.00745317	0.00627028	0.234577	-0.00483657	0.0197429	0.0965666	NA
P<5e-6	mAmP	gFactor	14	WM	0.00229099	0.00747508	0.759236	-0.0123602	0.0169421	NA	NA
P<5e-6	mAmP	gFactor	14	MR-Egger	-0.00344095	0.0182416	0.853534	-0.0391945	0.0323126	0.0817315	0.535453
P<5e-6	t_PA	General cognitive function	10	IVW-RE	-0.0111793	0.0140542	0.426354	-0.0387255	0.0163669	0.656173	NA
P<5e-6	t_PA	General cognitive function	10	WM	-0.00854293	0.0218704	0.696081	-0.0514089	0.0343231	NA	NA
P<5e-6	t_PA	General cognitive function	10	MR-Egger	-0.0816132	0.05441	0.172011	-0.188257	0.0250303	0.759784	0.212258
P<5e-6	t_PA	gFactor	12	IVW-RE	0.00346625	0.0129417	0.788825	-0.0218994	0.0288319	0.76446	NA
P<5e-6	t_PA	gFactor	12	WM	0.0258721	0.0209697	0.217283	-0.0152285	0.0669726	NA	NA
P<5e-6	t_PA	gFactor	12	MR-Egger	0.0244952	0.0577875	0.680624	-0.0887683	0.137759	0.699447	0.713156
P<5e-6	AGRP	General cognitive function	13	IVW-RE	0.0104131	0.0149885	0.487217	-0.0189643	0.0397905	0.184408	NA
P<5e-6	AGRP	General cognitive function	13	WM	0.00826817	0.0183365	0.652052	-0.0276713	0.0442076	NA	NA
P<5e-6	AGRP	General cognitive function	13	MR-Egger	-0.0466791	0.0572578	0.43223	-0.158904	0.0655463	0.195525	0.323816
P<5e-6	Beta_NGF	General cognitive function	8	IVW-RE	0.0102094	0.0138878	0.462257	-0.0170107	0.0374296	0.278504	NA
P<5e-6	Beta_NGF	General cognitive function	8	WM	0.0256877	0.0170488	0.131883	-0.00772791	0.0591034	NA	NA
P<5e-6	Beta_NGF	General cognitive function	8	MR-Egger	0.0381272	0.0542792	0.508733	-0.06826	0.144514	0.219627	0.612421
P<5e-6	CD40_L	General cognitive function	8	IVW-RE	-0.00645468	0.0189528	0.73343	-0.0436022	0.0306928	0.300519	NA
P<5e-6	CD40_L	General cognitive function	8	WM	-0.0141489	0.0225269	0.529944	-0.0583016	0.0300037	NA	NA
P<5e-6	CD40_L	General cognitive function	8	MR-Egger	0.0232924	0.0906709	0.805846	-0.154422	0.201007	0.222297	0.747875
P<5e-6	CSF_1	General cognitive function	8	IVW-RE	-0.0326957	0.00801506	4.51746e-05	-0.0484052	-0.0169862	0.813546	NA
P<5e-6	CSF_1	General cognitive function	8	WM	-0.0359784	0.0125467	0.00413658	-0.0605699	-0.0113868	NA	NA
P<5e-6	CSF_1	General cognitive function	8	MR-Egger	-0.041996	0.0248129	0.141495	-0.0906293	0.00663721	0.740568	0.690236
P<5e-6	CSF_1	gFactor	10	IVW-RE	-0.0228847	0.013147	0.0817411	-0.0486529	0.00288352	0.214829	NA
P<5e-6	CSF_1	gFactor	10	WM	-0.0349034	0.0146531	0.0172195	-0.0636234	-0.0061834	NA	NA
P<5e-6	CSF_1	gFactor	10	MR-Egger	-0.0478988	0.0310377	0.161347	-0.108733	0.0129352	0.208003	0.398452
P<5e-6	EGF	General cognitive function	5	IVW-RE	0.0067114	0.0109626	0.540401	-0.0147754	0.0281982	0.552353	NA
P<5e-6	EGF	General cognitive function	5	WM	0.00809313	0.0148516	0.585799	-0.021016	0.0372023	NA	NA
P<5e-6	EGF	General cognitive function	5	MR-Egger	0.0399417	0.145402	0.801379	-0.245046	0.324929	0.394694	0.833306
P<5e-6	FABP4	General cognitive function	12	IVW-RE	-0.00307749	0.0129591	0.812287	-0.0284774	0.0223224	0.691811	NA
P<5e-6	FABP4	General cognitive function	12	WM	0.00173402	0.0206445	0.933061	-0.0387292	0.0421972	NA	NA
P<5e-6	FABP4	General cognitive function	12	MR-Egger	0.0574675	0.0554138	0.324133	-0.0511434	0.166078	0.730111	0.28292
P<5e-6	FABP4	gFactor	15	IVW-RE	-0.0306698	0.0168205	0.0682499	-0.063638	0.00229847	0.135051	NA
P<5e-6	FABP4	gFactor	15	WM	-0.0452172	0.0200253	0.023945	-0.0844667	-0.00596772	NA	NA
P<5e-6	FABP4	gFactor	15	MR-Egger	-0.160223	0.0558386	0.0131583	-0.269667	-0.0507794	0.392194	0.0319135
P<5e-6	GH	General cognitive function	8	IVW-RE	-0.000597084	0.0172301	0.972356	-0.034368	0.0331739	0.493877	NA
P<5e-6	GH	General cognitive function	8	WM	0.0206958	0.0237776	0.384087	-0.0259083	0.0672998	NA	NA
P<5e-6	GH	General cognitive function	8	MR-Egger	-0.133074	0.0744433	0.124067	-0.278982	0.0128353	0.804288	0.116325
P<5e-6	HGF	General cognitive function	6	IVW-RE	0.0370213	0.0150938	0.014177	0.00743743	0.0666051	0.486006	NA
P<5e-6	HGF	General cognitive function	6	WM	0.0309626	0.0200776	0.123039	-0.00838958	0.0703147	NA	NA
P<5e-6	HGF	General cognitive function	6	MR-Egger	0.0407528	0.0390942	0.356071	-0.0358719	0.117377	0.349482	0.920848
P<5e-6	HSP_27	General cognitive function	9	IVW-RE	0.0121688	0.00807897	0.132008	-0.00366599	0.0280036	0.35957	NA
P<5e-6	HSP_27	General cognitive function	9	WM	0.0103066	0.0085793	0.229624	-0.00650887	0.027122	NA	NA
P<5e-6	HSP_27	General cognitive function	9	MR-Egger	0.0100222	0.0126398	0.453862	-0.0147518	0.0347961	0.272508	0.823302
P<5e-6	HSP_27	gFactor	10	IVW-RE	-0.00394895	0.00578391	0.494767	-0.0152854	0.00738752	0.864941	NA
P<5e-6	HSP_27	gFactor	10	WM	-0.00401367	0.00917745	0.661865	-0.0220015	0.0139741	NA	NA
P<5e-6	HSP_27	gFactor	10	MR-Egger	-0.00379344	0.0121289	0.762461	-0.0275661	0.0199792	0.795867	0.986731
P<5e-6	KLK6	General cognitive function	10	IVW-RE	0.0137214	0.0127251	0.280903	-0.0112198	0.0386625	0.323718	NA
P<5e-6	KLK6	General cognitive function	10	WM	0.00172448	0.014356	0.904386	-0.0264133	0.0298622	NA	NA
P<5e-6	KLK6	General cognitive function	10	MR-Egger	-0.0132699	0.0235299	0.588237	-0.0593885	0.0328486	0.391616	0.216647
P<5e-6	MB	General cognitive function	19	IVW-RE	0.000998456	0.0162949	0.951141	-0.0309395	0.0329364	0.0204424	NA
P<5e-6	MB	General cognitive function	19	WM	0.0127982	0.0188861	0.49799	-0.0242185	0.049815	NA	NA
P<5e-6	MB	General cognitive function	19	MR-Egger	0.0101926	0.0852963	0.906283	-0.156988	0.177373	0.0140329	0.913749
P<5e-6	NEMO	General cognitive function	3	IVW-FE	0.038176	0.0257449	0.138114	-0.0122841	0.0886361	0.155696	NA
P<5e-6	NEMO	General cognitive function	3	WM	0.0197782	0.0312599	0.526929	-0.0414913	0.0810477	NA	NA
P<5e-6	NEMO	General cognitive function	3	MR-Egger	0.0811483	0.263165	0.809584	-0.434655	0.596951	0.0570987	0.895156
P<5e-6	PRL	General cognitive function	10	IVW-RE	0.000388349	0.0102879	0.969889	-0.0197759	0.0205526	0.385571	NA
P<5e-6	PRL	General cognitive function	10	WM	0.00549682	0.0133195	0.679834	-0.0206094	0.031603	NA	NA
P<5e-6	PRL	General cognitive function	10	MR-Egger	-0.0210155	0.0327909	0.539513	-0.0852856	0.0432547	0.338773	0.509843
P<5e-6	PRL	gFactor	10	IVW-RE	0.00992184	0.0150295	0.509152	-0.0195359	0.0393796	0.0426915	NA
P<5e-6	PRL	gFactor	10	WM	-0.00469083	0.0156873	0.764925	-0.035438	0.0260563	NA	NA
P<5e-6	PRL	gFactor	10	MR-Egger	-0.0975756	0.0383737	0.0345611	-0.172788	-0.0223633	0.394546	0.0191164
P<5e-6	PlGF	General cognitive function	15	IVW-RE	0.0132409	0.0152087	0.383967	-0.0165682	0.04305	0.0223958	NA
P<5e-6	PlGF	General cognitive function	15	WM	0.00958649	0.0160269	0.549741	-0.0218263	0.0409993	NA	NA
P<5e-6	PlGF	General cognitive function	15	MR-Egger	-0.0125756	0.0472016	0.794092	-0.105091	0.0799395	0.017943	0.572205
P<5e-6	SIRT2	gFactor	10	IVW-RE	0.00856643	0.0111558	0.442551	-0.0132989	0.0304317	0.67627	NA
P<5e-6	SIRT2	gFactor	10	WM	0.000449898	0.0173928	0.979364	-0.0336401	0.0345399	NA	NA
P<5e-6	SIRT2	gFactor	10	MR-Egger	-0.0135891	0.0534232	0.805628	-0.118298	0.0911203	0.598014	0.680235
P<5e-6	SPON1	General cognitive function	6	IVW-RE	0.0048	0.010476	0.646817	-0.015733	0.025333	0.343655	NA
P<5e-6	SPON1	General cognitive function	6	WM	0.00511604	0.0103972	0.622677	-0.0152625	0.0254946	NA	NA
P<5e-6	SPON1	General cognitive function	6	MR-Egger	0.00145579	0.0241926	0.954903	-0.0459617	0.0488732	0.231295	0.882236
P<5e-6	SPON1	gFactor	7	IVW-RE	0.0192104	0.00957767	0.0448825	0.000438215	0.0379827	0.46601	NA
P<5e-6	SPON1	gFactor	7	WM	0.018759	0.0106557	0.0783292	-0.0021262	0.0396443	NA	NA
P<5e-6	SPON1	gFactor	7	MR-Egger	0.0138179	0.0235507	0.582873	-0.0323414	0.0599773	0.351791	0.808624
P<5e-6	hK11	General cognitive function	10	IVW-RE	0.0023911	0.00887129	0.78752	-0.0149966	0.0197788	0.0196314	NA
P<5e-6	hK11	General cognitive function	10	WM	-0.00531166	0.00720564	0.461029	-0.0194347	0.00881139	NA	NA
P<5e-6	hK11	General cognitive function	10	MR-Egger	-0.0107011	0.0139847	0.466123	-0.0381112	0.0167089	0.0327933	0.267004

## Sheet: ST5. Cognition2Protein
Exposure	Outcome	Number of SNPs	Method	beta	se	P-value	95%CI_Lower	95%CI_Upper	Heterogeneity P-value	Pleiotropy P-value
General cognitive function	ADM	114	IVW-RE	-0.0431614	0.0662557	0.514765	-0.173023	0.0866999	0.0492505	NA
General cognitive function	ADM	114	WM	-0.0630638	0.094574	0.504887	-0.248429	0.122301	NA	NA
General cognitive function	ADM	114	MR-Egger	0.200814	0.360926	0.579058	-0.506601	0.908229	0.0462107	0.493056
General cognitive function	AGRP	114	IVW-RE	0.00500318	0.0627186	0.936419	-0.117925	0.127932	0.308777	NA
General cognitive function	AGRP	114	WM	0.040878	0.0926921	0.659206	-0.140798	0.222555	NA	NA
General cognitive function	AGRP	114	MR-Egger	0.138329	0.34202	0.686656	-0.532031	0.808688	0.289551	0.692422
General cognitive function	Beta_NGF	114	IVW-RE	-0.068653	0.0856165	0.42263	-0.236461	0.0991554	0.0675836	NA
General cognitive function	Beta_NGF	114	WM	-0.0831711	0.121151	0.492393	-0.320627	0.154285	NA	NA
General cognitive function	Beta_NGF	114	MR-Egger	-0.393423	0.465435	0.399756	-1.30568	0.518829	0.0638953	0.479213
General cognitive function	CASP_8	114	IVW-RE	-0.00299344	0.0693664	0.965579	-0.138952	0.132965	0.537977	NA
General cognitive function	CASP_8	114	WM	-0.0146911	0.102742	0.886298	-0.216065	0.186683	NA	NA
General cognitive function	CASP_8	114	MR-Egger	0.83697	0.379905	0.0296348	0.0923567	1.58158	0.645729	0.0264343
General cognitive function	CA_125	114	IVW-RE	-0.0120874	0.086193	0.888473	-0.181026	0.156851	0.782982	NA
General cognitive function	CA_125	114	WM	-0.0822049	0.131116	0.530682	-0.339192	0.174782	NA	NA
General cognitive function	CA_125	114	MR-Egger	0.427354	0.497673	0.392338	-0.548085	1.40279	0.77999	0.371012
General cognitive function	CCL20	114	IVW-RE	-0.0985708	0.0697551	0.157627	-0.235291	0.0381492	0.139699	NA
General cognitive function	CCL20	114	WM	-0.0175539	0.100329	0.861108	-0.214199	0.179091	NA	NA
General cognitive function	CCL20	114	MR-Egger	-0.383957	0.379693	0.314086	-1.12816	0.360242	0.134341	0.446066
General cognitive function	CCL3	114	IVW-RE	-0.12958	0.0558379	0.0203059	-0.239022	-0.0201378	0.8732	NA
General cognitive function	CCL3	114	WM	-0.145595	0.0874161	0.0958053	-0.316931	0.0257407	NA	NA
General cognitive function	CCL3	114	MR-Egger	-0.179532	0.329236	0.586632	-0.824836	0.465771	0.858774	0.877608
General cognitive function	CCL4	114	IVW-RE	-0.0556795	0.0703054	0.428381	-0.193478	0.0821192	0.11614	NA
General cognitive function	CCL4	114	WM	-0.0255259	0.0982213	0.794955	-0.21804	0.166988	NA	NA
General cognitive function	CCL4	114	MR-Egger	0.650248	0.377873	0.0880469	-0.0903837	1.39088	0.156121	0.0599266
General cognitive function	CD40_L	114	IVW-RE	0.10821	0.0627662	0.0847047	-0.0148117	0.231232	0.31287	NA
General cognitive function	CD40_L	114	WM	0.0728193	0.0892968	0.4148	-0.102202	0.247841	NA	NA
General cognitive function	CD40_L	114	MR-Egger	0.237841	0.342394	0.488718	-0.433251	0.908933	0.293311	0.700835
General cognitive function	CHI3L1	114	IVW-RE	-0.0253119	0.0566064	0.654762	-0.13626	0.0856366	0.241761	NA
General cognitive function	CHI3L1	114	WM	0.075962	0.0784319	0.33279	-0.0777645	0.229688	NA	NA
General cognitive function	CHI3L1	114	MR-Egger	0.0432907	0.303322	0.886766	-0.551221	0.637802	0.222786	0.818317
General cognitive function	CSF_1	114	IVW-RE	0.019427	0.0716486	0.786281	-0.121004	0.159858	0.0580095	NA
General cognitive function	CSF_1	114	WM	0.09691	0.0963924	0.314719	-0.0920191	0.285839	NA	NA
General cognitive function	CSF_1	114	MR-Egger	0.558926	0.38762	0.152109	-0.20081	1.31866	0.0675309	0.159549
General cognitive function	CSTB	114	IVW-RE	-0.0324694	0.0583226	0.577719	-0.146782	0.081843	0.201626	NA
General cognitive function	CSTB	114	WM	-0.0608424	0.082796	0.462433	-0.223123	0.101438	NA	NA
General cognitive function	CSTB	114	MR-Egger	0.236582	0.31097	0.448383	-0.372919	0.846082	0.19825	0.380278
General cognitive function	CTSD	114	IVW-RE	-0.0391627	0.0580337	0.499786	-0.152909	0.0745833	0.185573	NA
General cognitive function	CTSD	114	WM	-0.132562	0.0833711	0.11183	-0.295969	0.0308455	NA	NA
General cognitive function	CTSD	114	MR-Egger	-0.159047	0.31064	0.60966	-0.767902	0.449807	0.171272	0.695142
General cognitive function	CTSL1	114	IVW-RE	0.050705	0.0590969	0.390893	-0.0651248	0.166535	0.651735	NA
General cognitive function	CTSL1	114	WM	0.0979421	0.088362	0.267681	-0.0752473	0.271132	NA	NA
General cognitive function	CTSL1	114	MR-Egger	-0.0132817	0.330536	0.968019	-0.661133	0.634569	0.627506	0.844223
General cognitive function	CX3CL1	114	IVW-RE	0.110355	0.068183	0.105551	-0.0232832	0.243994	0.203411	NA
General cognitive function	CX3CL1	114	WM	0.142038	0.0978087	0.146446	-0.0496674	0.333743	NA	NA
General cognitive function	CX3CL1	114	MR-Egger	0.801748	0.365976	0.0305444	0.0844354	1.51906	0.259624	0.0571418
General cognitive function	CXCL1	114	IVW-RE	0.00653472	0.0602542	0.913637	-0.111563	0.124633	0.649622	NA
General cognitive function	CXCL1	114	WM	-0.074263	0.0932342	0.42573	-0.257002	0.108476	NA	NA
General cognitive function	CXCL1	114	MR-Egger	0.140288	0.33693	0.677937	-0.520096	0.800671	0.628595	0.687075
General cognitive function	CXCL16	114	IVW-RE	0.0579675	0.0557732	0.298645	-0.051348	0.167283	0.358651	NA
General cognitive function	CXCL16	114	WM	0.0763481	0.0827723	0.356327	-0.0858856	0.238582	NA	NA
General cognitive function	CXCL16	114	MR-Egger	0.242996	0.298098	0.416715	-0.341277	0.827268	0.344092	0.528731
General cognitive function	CXCL6	114	IVW-RE	-0.00598207	0.0666911	0.928527	-0.136697	0.124732	0.357134	NA
General cognitive function	CXCL6	114	WM	-0.0825909	0.0980636	0.399666	-0.274796	0.109614	NA	NA
General cognitive function	CXCL6	114	MR-Egger	0.733568	0.357076	0.042267	0.0336989	1.43344	0.44491	0.0373409
General cognitive function	ECP	114	IVW-RE	-0.105015	0.0893636	0.239938	-0.280168	0.0701377	0.540998	NA
General cognitive function	ECP	114	WM	-0.080593	0.136263	0.554219	-0.347669	0.186483	NA	NA
General cognitive function	ECP	114	MR-Egger	0.297779	0.492863	0.546945	-0.668232	1.26379	0.532886	0.407568
General cognitive function	EGF	114	IVW-RE	0.0624439	0.087443	0.475159	-0.108944	0.233832	0.494188	NA
General cognitive function	EGF	114	WM	0.0497181	0.129754	0.701592	-0.204599	0.304035	NA	NA
General cognitive function	EGF	114	MR-Egger	0.46238	0.478832	0.336305	-0.476131	1.40089	0.486738	0.397374
General cognitive function	EN_RAGE	114	IVW-RE	-0.0502402	0.0719245	0.484857	-0.191212	0.0907318	0.326566	NA
General cognitive function	EN_RAGE	114	WM	0.0339898	0.102885	0.741123	-0.167665	0.235645	NA	NA
General cognitive function	EN_RAGE	114	MR-Egger	0.292836	0.390851	0.455292	-0.473233	1.0589	0.322229	0.373748
General cognitive function	ESM_1	114	IVW-RE	0.278107	0.0906448	0.00215424	0.100444	0.455771	0.26429	NA
General cognitive function	ESM_1	114	WM	0.327462	0.133591	0.0142373	0.0656229	0.589301	NA	NA
General cognitive function	ESM_1	114	MR-Egger	0.151859	0.49735	0.760676	-0.822946	1.12667	0.244619	0.796725
General cognitive function	FABP4	114	IVW-RE	-0.0332098	0.0537328	0.536539	-0.138526	0.0721065	0.497153	NA
General cognitive function	FABP4	114	WM	0.0115865	0.079461	0.884069	-0.144157	0.16733	NA	NA
General cognitive function	FABP4	114	MR-Egger	0.104783	0.287483	0.716184	-0.458684	0.66825	0.476863	0.626028
General cognitive function	FAS	114	IVW-RE	0.0671007	0.054678	0.219748	-0.0400681	0.17427	0.471272	NA
General cognitive function	FAS	114	WM	0.0846192	0.0831645	0.30892	-0.0783833	0.247622	NA	NA
General cognitive function	FAS	114	MR-Egger	0.241875	0.292342	0.409786	-0.331115	0.814865	0.454609	0.543993
General cognitive function	FGF_23	114	IVW-RE	0.0491079	0.0559543	0.380137	-0.0605625	0.158778	0.871113	NA
General cognitive function	FGF_23	114	WM	0.0512076	0.0922301	0.578747	-0.129563	0.231979	NA	NA
General cognitive function	FGF_23	114	MR-Egger	0.193395	0.329655	0.558613	-0.452729	0.83952	0.859431	0.65697
General cognitive function	GAL	114	IVW-RE	0.233752	0.0960624	0.0149604	0.0454699	0.422035	0.113957	NA
General cognitive function	GAL	114	WM	0.289365	0.138699	0.0369532	0.017515	0.561214	NA	NA
General cognitive function	GAL	114	MR-Egger	0.0540717	0.527027	0.918466	-0.978901	1.08704	0.103405	0.729402
General cognitive function	GDF_15	114	IVW-RE	-0.0477904	0.0547894	0.383068	-0.155178	0.0595967	0.359574	NA
General cognitive function	GDF_15	114	WM	0.00301557	0.0796298	0.969791	-0.153059	0.15909	NA	NA
General cognitive function	GDF_15	114	MR-Egger	0.110769	0.293481	0.706567	-0.464453	0.685991	0.342589	0.583413
General cognitive function	GH	114	IVW-RE	0.0440925	0.0584873	0.45092	-0.0705425	0.158728	0.633529	NA
General cognitive function	GH	114	WM	-0.0500434	0.0882318	0.570591	-0.222978	0.122891	NA	NA
General cognitive function	GH	114	MR-Egger	-0.290124	0.326319	0.375865	-0.929709	0.349461	0.636351	0.299665
General cognitive function	Gal_3	114	IVW-RE	-0.0697979	0.0586668	0.234151	-0.184785	0.045189	0.114984	NA
General cognitive function	Gal_3	114	WM	-0.0932213	0.0831867	0.262446	-0.256267	0.0698246	NA	NA
General cognitive function	Gal_3	114	MR-Egger	-0.180622	0.313842	0.566096	-0.795753	0.434509	0.104476	0.719893
General cognitive function	HGF	114	IVW-RE	-0.079876	0.0649025	0.218432	-0.207085	0.0473328	0.472537	NA
General cognitive function	HGF	114	WM	-0.0243205	0.0948776	0.797691	-0.210281	0.16164	NA	NA
General cognitive function	HGF	114	MR-Egger	0.288975	0.35268	0.414317	-0.402279	0.980229	0.475984	0.289617
General cognitive function	HSP_27	114	IVW-RE	0.0658867	0.0639429	0.302823	-0.0594414	0.191215	0.321848	NA
General cognitive function	HSP_27	114	WM	0.0623941	0.0944293	0.508773	-0.122687	0.247475	NA	NA
General cognitive function	HSP_27	114	MR-Egger	0.384982	0.347641	0.270489	-0.296395	1.06636	0.319352	0.352397
General cognitive function	IL16	114	IVW-RE	-0.0747487	0.0573048	0.192095	-0.187066	0.0375687	0.793113	NA
General cognitive function	IL16	114	WM	-0.018571	0.0883199	0.833457	-0.191678	0.154536	NA	NA
General cognitive function	IL16	114	MR-Egger	0.433015	0.330158	0.192357	-0.214094	1.08012	0.822882	0.120483
General cognitive function	IL_18	114	IVW-RE	-0.0573744	0.0587744	0.328975	-0.172572	0.0578234	0.675655	NA
General cognitive function	IL_18	114	WM	-0.0145684	0.087344	0.867533	-0.185763	0.156626	NA	NA
General cognitive function	IL_18	114	MR-Egger	0.372082	0.330332	0.26241	-0.27537	1.01953	0.695049	0.188643
General cognitive function	IL_1ra	114	IVW-RE	-0.131498	0.0631823	0.0374117	-0.255335	-0.00766037	0.268015	NA
General cognitive function	IL_1ra	114	WM	-0.0784251	0.0870886	0.367843	-0.249119	0.0922685	NA	NA
General cognitive function	IL_1ra	114	MR-Egger	0.301624	0.342393	0.380241	-0.369465	0.972714	0.283628	0.200762
General cognitive function	IL_6	114	IVW-RE	-0.0105499	0.0647803	0.870632	-0.137519	0.11642	0.906912	NA
General cognitive function	IL_6	114	WM	0.00720507	0.103872	0.944699	-0.196384	0.210794	NA	NA
General cognitive function	IL_6	114	MR-Egger	0.21477	0.388414	0.581405	-0.546521	0.976062	0.899614	0.55632
General cognitive function	IL_6RA	114	IVW-RE	0.0544424	0.0583263	0.350608	-0.0598772	0.168762	0.151508	NA
General cognitive function	IL_6RA	114	WM	0.0735337	0.0865137	0.395344	-0.0960332	0.243101	NA	NA
General cognitive function	IL_6RA	114	MR-Egger	0.180649	0.312213	0.564015	-0.431288	0.792586	0.139292	0.681469
General cognitive function	IL_8	114	IVW-RE	0.0452346	0.0681565	0.506891	-0.0883521	0.178821	0.221989	NA
General cognitive function	IL_8	114	WM	0.156283	0.100211	0.118871	-0.0401317	0.352697	NA	NA
General cognitive function	IL_8	114	MR-Egger	0.788485	0.365248	0.0330023	0.0725995	1.50437	0.293824	0.0407284
General cognitive function	ITGB1BP2	114	IVW-RE	-0.0332344	0.121	0.783574	-0.270395	0.203926	0.485013	NA
General cognitive function	ITGB1BP2	114	WM	0.114441	0.180755	0.526651	-0.239839	0.468722	NA	NA
General cognitive function	ITGB1BP2	114	MR-Egger	0.502363	0.660791	0.448706	-0.792788	1.79751	0.476464	0.411396
General cognitive function	KIM_1	114	IVW-RE	-0.0423246	0.0599063	0.479869	-0.159741	0.0750918	0.482665	NA
General cognitive function	KIM_1	114	WM	-0.0335882	0.0877356	0.701843	-0.20555	0.138374	NA	NA
General cognitive function	KIM_1	114	MR-Egger	-0.0625732	0.327309	0.848735	-0.704099	0.578953	0.456211	0.949929
General cognitive function	KLK6	114	IVW-RE	0.129912	0.0619811	0.0360828	0.00842899	0.251395	0.0214548	NA
General cognitive function	KLK6	114	WM	0.0614314	0.0834605	0.461698	-0.102151	0.225014	NA	NA
General cognitive function	KLK6	114	MR-Egger	-0.326217	0.328889	0.323397	-0.970839	0.318406	0.0259026	0.160736
General cognitive function	LEP	114	IVW-RE	-0.157217	0.0636097	0.0134517	-0.281892	-0.0325415	0.105246	NA
General cognitive function	LEP	114	WM	-0.191681	0.0898139	0.0328267	-0.367716	-0.0156453	NA	NA
General cognitive function	LEP	114	MR-Egger	-0.0736725	0.347181	0.832335	-0.754146	0.606801	0.0945882	0.807047
General cognitive function	LOX_1	114	IVW-RE	-0.0409232	0.0681899	0.548416	-0.174576	0.0927291	0.0346505	NA
General cognitive function	LOX_1	114	WM	0.154126	0.092395	0.095293	-0.0269688	0.33522	NA	NA
General cognitive function	LOX_1	114	MR-Egger	0.0113173	0.372385	0.975809	-0.718558	0.741193	0.0301063	0.886767
General cognitive function	MB	114	IVW-RE	0.018176	0.0605325	0.763973	-0.100468	0.13682	0.0373662	NA
General cognitive function	MB	114	WM	0.0953308	0.0811945	0.240354	-0.0638105	0.254472	NA	NA
General cognitive function	MB	114	MR-Egger	0.119812	0.324349	0.712532	-0.515911	0.755536	0.0329534	0.750317
General cognitive function	MCP_1	114	IVW-RE	-0.00076239	0.0576834	0.989455	-0.113822	0.112297	0.189759	NA
General cognitive function	MCP_1	114	WM	-0.0593448	0.0821275	0.46993	-0.220315	0.101625	NA	NA
General cognitive function	MCP_1	114	MR-Egger	-0.185043	0.308278	0.549553	-0.789267	0.419181	0.179133	0.544031
General cognitive function	MMP_1	114	IVW-RE	0.0402542	0.0613377	0.511649	-0.0799677	0.160476	0.823449	NA
General cognitive function	MMP_1	114	WM	0.0365537	0.0984974	0.710553	-0.156501	0.229609	NA	NA
General cognitive function	MMP_1	114	MR-Egger	0.615592	0.356184	0.0866906	-0.0825283	1.31371	0.854988	0.103117
General cognitive function	MMP_10	114	IVW-RE	0.065167	0.0662801	0.325506	-0.0647421	0.195076	0.389121	NA
General cognitive function	MMP_10	114	WM	0.0901323	0.0956743	0.346155	-0.0973894	0.277654	NA	NA
General cognitive function	MMP_10	114	MR-Egger	-0.0230329	0.361561	0.949319	-0.731693	0.685627	0.36547	0.804447
General cognitive function	MMP_12	114	IVW-RE	-0.0511164	0.0585282	0.382465	-0.165832	0.0635989	0.622954	NA
General cognitive function	MMP_12	114	WM	-0.00925296	0.088564	0.91679	-0.182838	0.164332	NA	NA
General cognitive function	MMP_12	114	MR-Egger	-0.361889	0.326089	0.269468	-1.00102	0.277246	0.621932	0.334357
General cognitive function	MMP_3	114	IVW-RE	0.0169653	0.0536771	0.751955	-0.0882418	0.122172	0.534981	NA
General cognitive function	MMP_3	114	WM	0.0314874	0.0790018	0.690214	-0.123356	0.186331	NA	NA
General cognitive function	MMP_3	114	MR-Egger	0.513101	0.288647	0.0781822	-0.0526467	1.07885	0.590347	0.0828735
General cognitive function	MMP_7	114	IVW-RE	-0.0837298	0.0623839	0.179541	-0.206002	0.0385426	0.471947	NA
General cognitive function	MMP_7	114	WM	-0.0588368	0.0911248	0.518491	-0.237441	0.119768	NA	NA
General cognitive function	MMP_7	114	MR-Egger	-0.22651	0.340147	0.506832	-0.893198	0.440178	0.4503	0.670157
General cognitive function	NEMO	114	IVW-RE	0.0621467	0.0616412	0.313358	-0.0586701	0.182964	0.580067	NA
General cognitive function	NEMO	114	WM	0.118504	0.094958	0.212047	-0.0676142	0.304621	NA	NA
General cognitive function	NEMO	114	MR-Egger	0.585484	0.340229	0.0880386	-0.0813641	1.25233	0.61882	0.120412
General cognitive function	NT_pro_BNP	114	IVW-RE	-0.0382628	0.0979773	0.696147	-0.230298	0.153773	0.475702	NA
General cognitive function	NT_pro_BNP	114	WM	-0.0313608	0.145779	0.829669	-0.317087	0.254365	NA	NA
General cognitive function	NT_pro_BNP	114	MR-Egger	-0.652979	0.533509	0.223546	-1.69866	0.392699	0.485538	0.243643
General cognitive function	OPG	114	IVW-RE	0.036209	0.0553713	0.513156	-0.0723188	0.144737	0.338587	NA
General cognitive function	OPG	114	WM	-0.00237867	0.0797675	0.976211	-0.158723	0.153966	NA	NA
General cognitive function	OPG	114	MR-Egger	-0.0185493	0.296508	0.950229	-0.599705	0.562606	0.31556	0.851206
General cognitive function	PAPPA	114	IVW-RE	-0.0453215	0.0635908	0.476028	-0.169959	0.0793165	0.310205	NA
General cognitive function	PAPPA	114	WM	0.0118915	0.0922705	0.897455	-0.168959	0.192742	NA	NA
General cognitive function	PAPPA	114	MR-Egger	0.101781	0.346748	0.769661	-0.577846	0.781408	0.291614	0.666857
General cognitive function	PAR_1	114	IVW-RE	0.0853765	0.063507	0.178831	-0.0390973	0.20985	0.233497	NA
General cognitive function	PAR_1	114	WM	0.0086892	0.0924113	0.925087	-0.172437	0.189815	NA	NA
General cognitive function	PAR_1	114	MR-Egger	0.46692	0.344638	0.178204	-0.208571	1.14241	0.240016	0.262435
General cognitive function	PECAM_1	114	IVW-RE	0.121537	0.0532716	0.0225216	0.0171244	0.225949	0.64185	NA
General cognitive function	PECAM_1	114	WM	0.104249	0.0822124	0.20478	-0.0568869	0.265386	NA	NA
General cognitive function	PECAM_1	114	MR-Egger	0.338688	0.291924	0.248438	-0.233484	0.910859	0.631406	0.450461
General cognitive function	PRL	114	IVW-RE	-0.0144007	0.0933608	0.877415	-0.197388	0.168587	0.280733	NA
General cognitive function	PRL	114	WM	-0.20748	0.132555	0.117528	-0.467288	0.0523282	NA	NA
General cognitive function	PRL	114	MR-Egger	0.357957	0.511522	0.485511	-0.644627	1.36054	0.271201	0.46059
General cognitive function	PSGL_1	114	IVW-RE	0.0254624	0.0701877	0.716773	-0.112106	0.16303	0.15814	NA
General cognitive function	PSGL_1	114	WM	0.0657946	0.102236	0.519865	-0.134589	0.266178	NA	NA
General cognitive function	PSGL_1	114	MR-Egger	0.155406	0.382148	0.685031	-0.593605	0.904417	0.144762	0.730017
General cognitive function	PTX3	114	IVW-RE	0.0202808	0.0748801	0.786511	-0.126484	0.167046	0.135337	NA
General cognitive function	PTX3	114	WM	0.0204846	0.104668	0.844837	-0.184665	0.225634	NA	NA
General cognitive function	PTX3	114	MR-Egger	0.0543291	0.407576	0.894197	-0.74452	0.853178	0.121756	0.932414
General cognitive function	PlGF	114	IVW-RE	0.0701363	0.0627616	0.26378	-0.0528765	0.193149	0.24043	NA
General cognitive function	PlGF	114	WM	0.0969624	0.0890365	0.276145	-0.077549	0.271474	NA	NA
General cognitive function	PlGF	114	MR-Egger	0.525757	0.340015	0.124859	-0.140673	1.19219	0.259794	0.175538
General cognitive function	RAGE	114	IVW-RE	0.0826081	0.0661097	0.21146	-0.0469669	0.212183	0.0850529	NA
General cognitive function	RAGE	114	WM	0.0526864	0.0930689	0.571325	-0.129729	0.235101	NA	NA
General cognitive function	RAGE	114	MR-Egger	-0.779348	0.35136	0.0285664	-1.46801	-0.0906823	0.156158	0.0140248
General cognitive function	REN	114	IVW-RE	-0.0122835	0.0651657	0.850488	-0.140008	0.115441	0.129278	NA
General cognitive function	REN	114	WM	-0.0682225	0.0935913	0.466038	-0.251661	0.115217	NA	NA
General cognitive function	REN	114	MR-Egger	0.145422	0.35538	0.683173	-0.551123	0.841968	0.118857	0.65252
General cognitive function	RETN	114	IVW-RE	-0.0840968	0.0578467	0.146005	-0.197476	0.0292827	0.177203	NA
General cognitive function	RETN	114	WM	-0.0747048	0.0813325	0.358352	-0.234117	0.084707	NA	NA
General cognitive function	RETN	114	MR-Egger	-0.0889899	0.309668	0.774358	-0.695939	0.517959	0.160706	0.987194
General cognitive function	SELE	114	IVW-RE	0.0123522	0.0513221	0.809804	-0.0882391	0.112943	0.81709	NA
General cognitive function	SELE	114	WM	0.0359479	0.0810841	0.657519	-0.122977	0.194873	NA	NA
General cognitive function	SELE	114	MR-Egger	0.344693	0.291781	0.239968	-0.227197	0.916583	0.824818	0.248677
General cognitive function	SIRT2	114	IVW-RE	0.00471373	0.0702323	0.946489	-0.132942	0.142369	0.701197	NA
General cognitive function	SIRT2	114	WM	-0.0436823	0.111568	0.695406	-0.262356	0.174992	NA	NA
General cognitive function	SIRT2	114	MR-Egger	0.643405	0.395793	0.106843	-0.132349	1.41916	0.742248	0.103423
General cognitive function	SPON1	114	IVW-RE	0.0791749	0.0671952	0.238685	-0.0525278	0.210877	0.392089	NA
General cognitive function	SPON1	114	WM	0.0574203	0.0970631	0.554134	-0.132823	0.247664	NA	NA
General cognitive function	SPON1	114	MR-Egger	-0.152727	0.357114	0.669713	-0.85267	0.547216	0.377971	0.509811
General cognitive function	SRC	114	IVW-RE	0.104084	0.0607896	0.0868586	-0.0150633	0.223232	0.493422	NA
General cognitive function	SRC	114	WM	0.0977551	0.0926812	0.291541	-0.0839	0.27941	NA	NA
General cognitive function	SRC	114	MR-Egger	0.224073	0.33147	0.500436	-0.425609	0.873755	0.470407	0.713356
General cognitive function	ST2	114	IVW-RE	0.0343858	0.0612111	0.574282	-0.085588	0.15436	0.0670702	NA
General cognitive function	ST2	114	WM	0.0420811	0.0854028	0.622199	-0.125308	0.209471	NA	NA
General cognitive function	ST2	114	MR-Egger	0.45672	0.324689	0.162303	-0.17967	1.09311	0.0751051	0.188092
General cognitive function	TF	114	IVW-RE	0.125822	0.0654321	0.0544869	-0.00242456	0.254069	0.0962593	NA
General cognitive function	TF	114	WM	0.0547609	0.0899254	0.542551	-0.121493	0.231015	NA	NA
General cognitive function	TF	114	MR-Egger	0.613507	0.354038	0.0858687	-0.0804078	1.30742	0.109211	0.163851
General cognitive function	TIE2	114	IVW-RE	-0.0168212	0.065589	0.797593	-0.145376	0.111733	0.116241	NA
General cognitive function	TIE2	114	WM	0.0318906	0.0877811	0.716383	-0.14016	0.203942	NA	NA
General cognitive function	TIE2	114	MR-Egger	-0.0450955	0.358133	0.900022	-0.747037	0.656846	0.104077	0.936126
General cognitive function	TM	114	IVW-RE	0.0254399	0.0633869	0.688168	-0.0987985	0.149678	0.242315	NA
General cognitive function	TM	114	WM	0.0237851	0.0893204	0.790016	-0.151283	0.198853	NA	NA
General cognitive function	TM	114	MR-Egger	0.687559	0.340049	0.0455662	0.0210624	1.35406	0.308422	0.0500464
General cognitive function	TNFSF14	114	IVW-RE	-0.0887843	0.0675893	0.188986	-0.221259	0.0436908	0.380597	NA
General cognitive function	TNFSF14	114	WM	-0.0391221	0.102063	0.701487	-0.239165	0.160921	NA	NA
General cognitive function	TNFSF14	114	MR-Egger	0.484686	0.364552	0.186372	-0.229836	1.19921	0.420988	0.112316
General cognitive function	TNF_R1	114	IVW-RE	-0.015424	0.0578999	0.789938	-0.128908	0.0980598	0.140223	NA
General cognitive function	TNF_R1	114	WM	-0.0180658	0.0827295	0.827139	-0.180216	0.144084	NA	NA
General cognitive function	TNF_R1	114	MR-Egger	0.0382931	0.310349	0.902022	-0.569991	0.646577	0.126639	0.86045
General cognitive function	TNF_R2	114	IVW-RE	-0.00383556	0.054587	0.943983	-0.110826	0.103155	0.460712	NA
General cognitive function	TNF_R2	114	WM	-0.00191937	0.0813888	0.981185	-0.161441	0.157603	NA	NA
General cognitive function	TNF_R2	114	MR-Egger	0.355917	0.29018	0.222568	-0.212836	0.924669	0.476324	0.209509
General cognitive function	TRAIL	114	IVW-RE	0.0862661	0.0743045	0.245649	-0.0593706	0.231903	0.0544865	NA
General cognitive function	TRAIL	114	WM	0.0385913	0.106202	0.716323	-0.169564	0.246747	NA	NA
General cognitive function	TRAIL	114	MR-Egger	0.177047	0.405041	0.662873	-0.616833	0.970928	0.0480914	0.820038
General cognitive function	TRAIL_R2	114	IVW-RE	-0.00657574	0.0680786	0.923052	-0.14001	0.126858	0.0198053	NA
General cognitive function	TRAIL_R2	114	WM	-0.00881328	0.0922694	0.923904	-0.189661	0.172035	NA	NA
General cognitive function	TRAIL_R2	114	MR-Egger	0.388339	0.369709	0.295799	-0.33629	1.11297	0.0208758	0.279489
General cognitive function	U_PAR	114	IVW-RE	-0.0542393	0.0646148	0.401231	-0.180884	0.0724057	0.00282723	NA
General cognitive function	U_PAR	114	WM	0.0407019	0.0797853	0.609951	-0.115677	0.197081	NA	NA
General cognitive function	U_PAR	114	MR-Egger	0.152241	0.34532	0.660157	-0.524585	0.829067	0.00253697	0.543921
General cognitive function	VEGF_A	114	IVW-RE	-0.0057687	0.075738	0.939287	-0.154215	0.142678	0.00671807	NA
General cognitive function	VEGF_A	114	WM	-0.00106085	0.0973724	0.991307	-0.191911	0.189789	NA	NA
General cognitive function	VEGF_A	114	MR-Egger	0.881328	0.404569	0.0314694	0.0883729	1.67428	0.0147818	0.0276879
General cognitive function	VEGF_D	114	IVW-RE	0.0691715	0.0661008	0.295351	-0.0603861	0.198729	0.0972777	NA
General cognitive function	VEGF_D	114	WM	0.118807	0.0936559	0.204603	-0.0647587	0.302372	NA	NA
General cognitive function	VEGF_D	114	MR-Egger	0.0739953	0.360775	0.837866	-0.633124	0.781114	0.0865702	0.989171
General cognitive function	hK11	114	IVW-RE	0.0984539	0.0895495	0.271578	-0.0770632	0.273971	0.312512	NA
General cognitive function	hK11	114	WM	0.0663456	0.129993	0.609786	-0.18844	0.321131	NA	NA
General cognitive function	hK11	114	MR-Egger	-0.0370701	0.49137	0.939997	-1.00015	0.926015	0.291332	0.779576
General cognitive function	mAmP	114	IVW-RE	0.163128	0.137732	0.23626	-0.106827	0.433083	0.279046	NA
General cognitive function	mAmP	114	WM	0.0784626	0.206136	0.703473	-0.325563	0.482488	NA	NA
General cognitive function	mAmP	114	MR-Egger	-0.548248	0.756867	0.470352	-2.03171	0.935211	0.277821	0.341197
General cognitive function	t_PA	114	IVW-RE	-0.0065716	0.053924	0.903004	-0.112263	0.0991195	0.568388	NA
General cognitive function	t_PA	114	WM	0.012457	0.0815319	0.878566	-0.147345	0.17226	NA	NA
General cognitive function	t_PA	114	MR-Egger	0.281563	0.291765	0.336607	-0.290296	0.853423	0.568986	0.316875
gFactor	ADM	28	IVW-RE	0.12939	0.114631	0.259003	-0.0952871	0.354067	0.179353	NA
gFactor	ADM	28	WM	0.0994383	0.153106	0.516031	-0.200649	0.399525	NA	NA
gFactor	ADM	28	MR-Egger	1.40847	0.472758	0.00618893	0.481866	2.33508	0.470168	0.0101613
gFactor	AGRP	28	IVW-RE	-0.190741	0.13026	0.143109	-0.44605	0.0645685	0.0346157	NA
gFactor	AGRP	28	WM	-0.131145	0.152591	0.390089	-0.430222	0.167933	NA	NA
gFactor	AGRP	28	MR-Egger	-0.784831	0.599051	0.201611	-1.95897	0.389309	0.0374356	0.318992
gFactor	Beta_NGF	28	IVW-RE	-0.159114	0.156821	0.310285	-0.466483	0.148255	0.0948379	NA
gFactor	Beta_NGF	28	WM	-0.14723	0.198202	0.457588	-0.535706	0.241247	NA	NA
gFactor	Beta_NGF	28	MR-Egger	-0.912673	0.703665	0.206014	-2.29186	0.466511	0.103853	0.282134
gFactor	CASP_8	28	IVW-RE	0.232265	0.132641	0.0799336	-0.0277126	0.492242	0.206752	NA
gFactor	CASP_8	28	WM	0.32036	0.173764	0.0652339	-0.0202171	0.660937	NA	NA
gFactor	CASP_8	28	MR-Egger	0.263163	0.609873	0.669658	-0.932188	1.45851	0.170731	0.958961
gFactor	CA_125	28	IVW-RE	-0.0648765	0.162725	0.690124	-0.383818	0.254065	0.356432	NA
gFactor	CA_125	28	WM	0.138236	0.227758	0.543889	-0.308169	0.584641	NA	NA
gFactor	CA_125	28	MR-Egger	-0.835308	0.789113	0.299545	-2.38197	0.711354	0.357497	0.327585
gFactor	CCL20	28	IVW-RE	0.0222481	0.0995091	0.823085	-0.17279	0.217286	0.770789	NA
gFactor	CCL20	28	WM	0.0665214	0.158501	0.674711	-0.24414	0.377183	NA	NA
gFactor	CCL20	28	MR-Egger	0.375627	0.513252	0.470802	-0.630347	1.3816	0.750776	0.486771
gFactor	CCL3	28	IVW-RE	-0.175625	0.111629	0.115651	-0.394417	0.0431675	0.272345	NA
gFactor	CCL3	28	WM	-0.0771757	0.154528	0.617479	-0.380052	0.2257	NA	NA
gFactor	CCL3	28	MR-Egger	-0.00678728	0.521369	0.989713	-1.02867	1.0151	0.234279	0.742704
gFactor	CCL4	28	IVW-RE	0.0182026	0.102763	0.859404	-0.183212	0.219618	0.70316	NA
gFactor	CCL4	28	WM	0.0468366	0.158585	0.767733	-0.26399	0.357663	NA	NA
gFactor	CCL4	28	MR-Egger	0.88053	0.514795	0.099092	-0.128469	1.88953	0.804924	0.0979953
gFactor	CD40	28	IVW-RE	0.085037	0.127265	0.504014	-0.164403	0.334477	0.129986	NA
gFactor	CD40	28	WM	-0.131281	0.16626	0.429756	-0.45715	0.194589	NA	NA
gFactor	CD40	28	MR-Egger	0.475542	0.589519	0.427179	-0.679915	1.631	0.117296	0.503295
gFactor	CD40_L	28	IVW-RE	0.160323	0.0794932	0.0437146	0.00451656	0.31613	0.961727	NA
gFactor	CD40_L	28	WM	0.142258	0.143991	0.323171	-0.139965	0.424481	NA	NA
gFactor	CD40_L	28	MR-Egger	0.526383	0.482376	0.285181	-0.419074	1.47184	0.959115	0.443896
gFactor	CHI3L1	28	IVW-RE	0.0178023	0.0678511	0.793034	-0.115186	0.15079	0.979585	NA
gFactor	CHI3L1	28	WM	0.0892915	0.128698	0.487803	-0.162956	0.341539	NA	NA
gFactor	CHI3L1	28	MR-Egger	-0.298829	0.413895	0.476743	-1.11006	0.512405	0.97848	0.439328
gFactor	CSF_1	28	IVW-RE	0.192203	0.132382	0.146534	-0.0672654	0.451671	0.0777327	NA
gFactor	CSF_1	28	WM	0.287912	0.165468	0.081861	-0.0364048	0.612229	NA	NA
gFactor	CSF_1	28	MR-Egger	1.57306	0.553924	0.00865035	0.487373	2.65875	0.251995	0.0168498
gFactor	CSTB	28	IVW-RE	0.0593707	0.114597	0.604402	-0.16524	0.283982	0.0664485	NA
gFactor	CSTB	28	WM	0.174664	0.144073	0.225386	-0.107719	0.457046	NA	NA
gFactor	CSTB	28	MR-Egger	0.120115	0.515499	0.81758	-0.890262	1.13049	0.0515018	0.904637
gFactor	CTSD	28	IVW-RE	0.0171876	0.121238	0.887264	-0.220439	0.254815	0.0198444	NA
gFactor	CTSD	28	WM	0.140424	0.150906	0.352093	-0.155352	0.4362	NA	NA
gFactor	CTSD	28	MR-Egger	-0.549003	0.534225	0.313575	-1.59608	0.498078	0.0231369	0.286565
gFactor	CTSL1	28	IVW-RE	0.0783238	0.0996003	0.431644	-0.116893	0.27354	0.603637	NA
gFactor	CTSL1	28	WM	0.183524	0.152517	0.228859	-0.115409	0.482458	NA	NA
gFactor	CTSL1	28	MR-Egger	-0.22253	0.480833	0.647358	-1.16496	0.719903	0.572076	0.527104
gFactor	CXCL1	28	IVW-RE	0.167542	0.0899901	0.062634	-0.00883874	0.343923	0.862744	NA
gFactor	CXCL1	28	WM	0.0500194	0.153895	0.745163	-0.251614	0.351653	NA	NA
gFactor	CXCL1	28	MR-Egger	0.97403	0.488694	0.0568399	0.0161893	1.93187	0.927768	0.10277
gFactor	CXCL16	28	IVW-RE	0.051919	0.0859823	0.545954	-0.116606	0.220444	0.715781	NA
gFactor	CXCL16	28	WM	-0.0239782	0.135563	0.859603	-0.289681	0.241725	NA	NA
gFactor	CXCL16	28	MR-Egger	-0.445528	0.417424	0.295634	-1.26368	0.372623	0.745947	0.232161
gFactor	CXCL6	28	IVW-RE	0.166188	0.124066	0.180404	-0.0769815	0.409358	0.196134	NA
gFactor	CXCL6	28	WM	0.202715	0.173443	0.242497	-0.137234	0.542665	NA	NA
gFactor	CXCL6	28	MR-Egger	1.4134	0.5233	0.0120046	0.387729	2.43907	0.416375	0.0217147
gFactor	Dkk_1	28	IVW-RE	-0.000907979	0.110675	0.993454	-0.217831	0.216015	0.308747	NA
gFactor	Dkk_1	28	WM	0.124089	0.151443	0.412571	-0.172739	0.420917	NA	NA
gFactor	Dkk_1	28	MR-Egger	-0.159999	0.518104	0.759923	-1.17548	0.855485	0.267332	0.755593
gFactor	ECP	28	IVW-RE	-0.086526	0.158183	0.58438	-0.396565	0.223513	0.403372	NA
gFactor	ECP	28	WM	-0.0259818	0.221618	0.906672	-0.460353	0.408389	NA	NA
gFactor	ECP	28	MR-Egger	-0.609375	0.782365	0.443078	-2.14281	0.924061	0.375775	0.500848
gFactor	EGF	28	IVW-RE	0.257587	0.138654	0.0632027	-0.0141756	0.52935	0.693331	NA
gFactor	EGF	28	WM	0.325511	0.213686	0.127679	-0.0933127	0.744335	NA	NA
gFactor	EGF	28	MR-Egger	0.330077	0.736753	0.657853	-1.11396	1.77411	0.642291	0.920705
gFactor	EN_RAGE	28	IVW-RE	-0.0100557	0.119085	0.932705	-0.243461	0.22335	0.496522	NA
gFactor	EN_RAGE	28	WM	-0.0807256	0.177909	0.650012	-0.429428	0.267977	NA	NA
gFactor	EN_RAGE	28	MR-Egger	-0.272134	0.543303	0.620664	-1.33701	0.79274	0.454704	0.624924
gFactor	FABP4	28	IVW-RE	0.0237121	0.109339	0.828311	-0.190592	0.238016	0.0892276	NA
gFactor	FABP4	28	WM	-0.0347004	0.129721	0.789084	-0.288954	0.219553	NA	NA
gFactor	FABP4	28	MR-Egger	-0.0455291	0.492814	0.9271	-1.01145	0.920387	0.0703536	0.886428
gFactor	FAS	28	IVW-RE	0.0540193	0.106884	0.613276	-0.155473	0.263511	0.146392	NA
gFactor	FAS	28	WM	0.160649	0.134674	0.232921	-0.103313	0.42461	NA	NA
gFactor	FAS	28	MR-Egger	0.490014	0.473845	0.310602	-0.438721	1.41875	0.146534	0.353577
gFactor	FGF_23	28	IVW-RE	0.061584	0.127148	0.628139	-0.187626	0.310794	0.0499466	NA
gFactor	FGF_23	28	WM	-0.089597	0.158941	0.572949	-0.40112	0.221926	NA	NA
gFactor	FGF_23	28	MR-Egger	0.923764	0.570282	0.117335	-0.193989	2.04152	0.0790521	0.133495
gFactor	FS	28	IVW-RE	0.128114	0.123055	0.297823	-0.113073	0.369301	0.112129	NA
gFactor	FS	28	WM	0.0179712	0.159406	0.910238	-0.294464	0.330407	NA	NA
gFactor	FS	28	MR-Egger	0.259708	0.572726	0.65398	-0.862835	1.38225	0.0903932	0.815689
gFactor	GAL	28	IVW-RE	0.0675527	0.18155	0.709828	-0.288286	0.423391	0.0796088	NA
gFactor	GAL	28	WM	-0.0752223	0.234003	0.747863	-0.533868	0.383423	NA	NA
gFactor	GAL	28	MR-Egger	-0.19906	0.903231	0.827291	-1.96939	1.57127	0.063759	0.765395
gFactor	GDF_15	28	IVW-RE	0.204138	0.101297	0.0438785	0.00559662	0.40268	0.223237	NA
gFactor	GDF_15	28	WM	0.113091	0.13146	0.389642	-0.144571	0.370753	NA	NA
gFactor	GDF_15	28	MR-Egger	0.210152	0.457267	0.649635	-0.686091	1.1064	0.185245	0.989332
gFactor	GH	28	IVW-RE	-0.0546946	0.103514	0.597237	-0.257583	0.148193	0.457473	NA
gFactor	GH	28	WM	0.0233771	0.146663	0.873359	-0.264083	0.310837	NA	NA
gFactor	GH	28	MR-Egger	-0.16419	0.484696	0.73752	-1.11419	0.785815	0.406104	0.818784
gFactor	Gal_3	28	IVW-RE	-0.102078	0.0996997	0.305905	-0.297489	0.0933337	0.2961	NA
gFactor	Gal_3	28	WM	-0.0643289	0.129556	0.619519	-0.318259	0.189602	NA	NA
gFactor	Gal_3	28	MR-Egger	-0.207707	0.449562	0.64791	-1.08885	0.673434	0.253727	0.811303
gFactor	HSP_27	28	IVW-RE	0.199152	0.102288	0.051538	-0.0013325	0.399636	0.59072	NA
gFactor	HSP_27	28	WM	0.151335	0.152402	0.320709	-0.147372	0.450042	NA	NA
gFactor	HSP_27	28	MR-Egger	0.331657	0.491264	0.505566	-0.63122	1.29453	0.539792	0.784466
gFactor	IL16	28	IVW-RE	-0.00317665	0.129187	0.980382	-0.256382	0.250029	0.0388545	NA
gFactor	IL16	28	WM	-0.139652	0.156274	0.371517	-0.44595	0.166645	NA	NA
gFactor	IL16	28	MR-Egger	0.11697	0.604577	0.848091	-1.068	1.30194	0.0296484	0.840247
gFactor	IL_18	28	IVW-RE	-0.130501	0.12571	0.299217	-0.376892	0.11589	0.0624228	NA
gFactor	IL_18	28	WM	-0.0628857	0.154255	0.683514	-0.365226	0.239454	NA	NA
gFactor	IL_18	28	MR-Egger	0.620189	0.569321	0.285995	-0.49568	1.73606	0.0827066	0.188363
gFactor	IL_1ra	28	IVW-RE	-0.0456842	0.14716	0.756227	-0.334118	0.24275	0.00182961	NA
gFactor	IL_1ra	28	WM	-0.0754988	0.173447	0.663356	-0.415455	0.264457	NA	NA
gFactor	IL_1ra	28	MR-Egger	0.362515	0.685322	0.601313	-0.980716	1.70575	0.00152309	0.547021
gFactor	IL_27	28	IVW-RE	0.0180629	0.120917	0.881252	-0.218935	0.255061	0.102344	NA
gFactor	IL_27	28	WM	-0.0536721	0.148064	0.716984	-0.343877	0.236533	NA	NA
gFactor	IL_27	28	MR-Egger	0.170624	0.565932	0.765437	-0.938603	1.27985	0.0826001	0.784592
gFactor	IL_6	28	IVW-RE	-0.0044915	0.128603	0.972139	-0.256553	0.24757	0.339005	NA
gFactor	IL_6	28	WM	-0.101562	0.183627	0.580202	-0.461471	0.258347	NA	NA
gFactor	IL_6	28	MR-Egger	0.171911	0.618003	0.78308	-1.03937	1.3832	0.294853	0.772558
gFactor	IL_6RA	28	IVW-RE	0.0212535	0.111438	0.848744	-0.197164	0.239671	0.084665	NA
gFactor	IL_6RA	28	WM	-0.0589598	0.137507	0.668087	-0.328474	0.210555	NA	NA
gFactor	IL_6RA	28	MR-Egger	-0.899061	0.466482	0.0649329	-1.81337	0.0152452	0.178267	0.0532061
gFactor	IL_8	28	IVW-RE	0.0719233	0.118127	0.542613	-0.159605	0.303452	0.306002	NA
gFactor	IL_8	28	WM	0.0823032	0.16426	0.616332	-0.239646	0.404252	NA	NA
gFactor	IL_8	28	MR-Egger	0.399691	0.548418	0.472634	-0.675208	1.47459	0.277942	0.545606
gFactor	ITGB1BP2	27	IVW-RE	-0.0585879	0.226696	0.796065	-0.502911	0.385735	0.295608	NA
gFactor	ITGB1BP2	27	WM	0.109094	0.308626	0.723726	-0.495813	0.714001	NA	NA
gFactor	ITGB1BP2	27	MR-Egger	1.37466	0.995082	0.179364	-0.575706	3.32502	0.356439	0.152039
gFactor	KIM_1	28	IVW-RE	-0.024598	0.105411	0.815487	-0.231203	0.182007	0.400844	NA
gFactor	KIM_1	28	WM	-0.0952649	0.143573	0.506991	-0.376668	0.186138	NA	NA
gFactor	KIM_1	28	MR-Egger	-0.231402	0.491279	0.641555	-1.19431	0.731505	0.358596	0.669797
gFactor	KLK6	28	IVW-RE	-0.10655	0.101962	0.296025	-0.306395	0.0932956	0.249467	NA
gFactor	KLK6	28	WM	-0.103991	0.135819	0.443876	-0.370196	0.162213	NA	NA
gFactor	KLK6	28	MR-Egger	-0.523033	0.45089	0.25659	-1.40678	0.360711	0.247908	0.351683
gFactor	LEP	28	IVW-RE	0.0908031	0.118846	0.444845	-0.142136	0.323742	0.0923285	NA
gFactor	LEP	28	WM	0.165833	0.151652	0.274171	-0.131405	0.463071	NA	NA
gFactor	LEP	28	MR-Egger	0.78679	0.538237	0.155781	-0.268154	1.84173	0.116061	0.196736
gFactor	LOX_1	28	IVW-RE	-0.0770149	0.100631	0.444081	-0.274252	0.120222	0.579093	NA
gFactor	LOX_1	28	WM	-0.105816	0.151869	0.485953	-0.403479	0.191847	NA	NA
gFactor	LOX_1	28	MR-Egger	-0.514096	0.48227	0.296226	-1.45935	0.431153	0.572802	0.361706
gFactor	MB	28	IVW-RE	0.0793505	0.0987003	0.421424	-0.114102	0.272803	0.308108	NA
gFactor	MB	28	WM	0.170531	0.134544	0.204986	-0.0931756	0.434238	NA	NA
gFactor	MB	28	MR-Egger	0.350712	0.440648	0.433296	-0.512957	1.21438	0.281123	0.532738
gFactor	MCP_1	28	IVW-RE	-0.141698	0.0981668	0.148895	-0.334105	0.0507086	0.352136	NA
gFactor	MCP_1	28	WM	-0.0328425	0.140755	0.815504	-0.308721	0.243036	NA	NA
gFactor	MCP_1	28	MR-Egger	0.28008	0.434002	0.52436	-0.570564	1.13072	0.35327	0.327622
gFactor	MMP_1	28	IVW-RE	-0.00397861	0.0891414	0.9644	-0.178696	0.170739	0.932585	NA
gFactor	MMP_1	28	WM	-0.0173102	0.164666	0.916278	-0.340055	0.305434	NA	NA
gFactor	MMP_1	28	MR-Egger	0.462227	0.515762	0.378368	-0.548667	1.47312	0.9342	0.362843
gFactor	MMP_10	28	IVW-RE	0.0148072	0.0815487	0.855916	-0.145028	0.174643	0.978397	NA
gFactor	MMP_10	28	WM	0.000997913	0.150033	0.994693	-0.293068	0.295064	NA	NA
gFactor	MMP_10	28	MR-Egger	-0.390879	0.514341	0.454114	-1.39899	0.61723	0.977627	0.426312
gFactor	MMP_12	28	IVW-RE	-0.0281281	0.0947879	0.766659	-0.213912	0.157656	0.692798	NA
gFactor	MMP_12	28	WM	0.0111143	0.150346	0.94107	-0.283564	0.305792	NA	NA
gFactor	MMP_12	28	MR-Egger	0.160351	0.472978	0.737314	-0.766686	1.08739	0.650537	0.686397
gFactor	MMP_3	28	IVW-RE	0.0325669	0.100233	0.745247	-0.163889	0.229023	0.272996	NA
gFactor	MMP_3	28	WM	-0.0836233	0.131381	0.524455	-0.34113	0.173884	NA	NA
gFactor	MMP_3	28	MR-Egger	-0.678018	0.426984	0.124391	-1.51491	0.15887	0.366893	0.0994135
gFactor	MMP_7	28	IVW-RE	-0.143734	0.102034	0.158926	-0.34372	0.056252	0.603235	NA
gFactor	MMP_7	28	WM	-0.137476	0.156035	0.378286	-0.443305	0.168353	NA	NA
gFactor	MMP_7	28	MR-Egger	-0.647398	0.492345	0.200014	-1.61239	0.317598	0.610938	0.304234
gFactor	NEMO	28	IVW-RE	0.172591	0.0992615	0.082078	-0.0219612	0.367144	0.689883	NA
gFactor	NEMO	28	WM	0.162876	0.159607	0.307501	-0.149954	0.475706	NA	NA
gFactor	NEMO	28	MR-Egger	0.0987734	0.494825	0.843336	-0.871084	1.06863	0.6394	0.879698
gFactor	OPG	28	IVW-RE	0.102157	0.107324	0.341166	-0.108197	0.312511	0.122192	NA
gFactor	OPG	28	WM	0.116388	0.140733	0.408228	-0.159448	0.392224	NA	NA
gFactor	OPG	28	MR-Egger	-0.00919586	0.484349	0.984997	-0.958519	0.940127	0.0989689	0.815294
gFactor	PAR_1	28	IVW-RE	-0.0178747	0.109351	0.870155	-0.232202	0.196452	0.333743	NA
gFactor	PAR_1	28	WM	-0.108299	0.154123	0.482255	-0.410381	0.193782	NA	NA
gFactor	PAR_1	28	MR-Egger	0.997099	0.480296	0.0479198	0.0557192	1.93848	0.525549	0.0397419
gFactor	PDGF_subunit_B	28	IVW-RE	0.0608798	0.107407	0.570841	-0.149638	0.271398	0.393375	NA
gFactor	PDGF_subunit_B	28	WM	-0.0125876	0.154091	0.934894	-0.314607	0.289432	NA	NA
gFactor	PDGF_subunit_B	28	MR-Egger	0.274413	0.501785	0.58913	-0.709087	1.25791	0.351659	0.666459
gFactor	PECAM_1	28	IVW-RE	-0.0478843	0.111184	0.666704	-0.265806	0.170037	0.0885156	NA
gFactor	PECAM_1	28	WM	-0.00178812	0.137263	0.989606	-0.270824	0.267248	NA	NA
gFactor	PECAM_1	28	MR-Egger	-0.49523	0.492617	0.324015	-1.46076	0.470299	0.0888921	0.359771
gFactor	PRL	28	IVW-RE	-0.331136	0.16245	0.0415109	-0.649538	-0.0127345	0.3316	NA
gFactor	PRL	28	WM	-0.298819	0.233616	0.20086	-0.756706	0.159068	NA	NA
gFactor	PRL	28	MR-Egger	0.971365	0.767441	0.216838	-0.532819	2.47555	0.433297	0.0948087
gFactor	PSGL_1	28	IVW-RE	0.152106	0.120661	0.207451	-0.0843897	0.388602	0.291272	NA
gFactor	PSGL_1	28	WM	0.181481	0.173144	0.29457	-0.157882	0.520843	NA	NA
gFactor	PSGL_1	28	MR-Egger	-0.301803	0.546031	0.585175	-1.37202	0.768417	0.280626	0.401676
gFactor	REN	28	IVW-RE	0.110154	0.113736	0.332789	-0.112768	0.333076	0.232728	NA
gFactor	REN	28	WM	0.123161	0.149022	0.408542	-0.168922	0.415243	NA	NA
gFactor	REN	28	MR-Egger	0.25173	0.531934	0.639994	-0.79086	1.29432	0.196736	0.787249
gFactor	RETN	28	IVW-RE	-0.0854273	0.11513	0.458082	-0.311082	0.140227	0.0491173	NA
gFactor	RETN	28	WM	0.00512548	0.145804	0.971958	-0.280651	0.290902	NA	NA
gFactor	RETN	28	MR-Egger	-0.417066	0.514702	0.42512	-1.42588	0.591751	0.0433496	0.514143
gFactor	SELE	28	IVW-RE	-0.0118123	0.108838	0.913575	-0.225135	0.201511	0.118892	NA
gFactor	SELE	28	WM	0.155181	0.13878	0.263488	-0.116827	0.42719	NA	NA
gFactor	SELE	28	MR-Egger	0.0521354	0.488832	0.915883	-0.905975	1.01025	0.0951673	0.894185
gFactor	SIRT2	28	IVW-RE	0.0432237	0.134975	0.74879	-0.221327	0.307774	0.261779	NA
gFactor	SIRT2	28	WM	0.0917589	0.178674	0.607563	-0.258441	0.441959	NA	NA
gFactor	SIRT2	28	MR-Egger	-0.386825	0.610278	0.531715	-1.58297	0.80932	0.242913	0.476191
gFactor	SPON1	28	IVW-RE	-0.0440493	0.137271	0.748291	-0.3131	0.225002	0.0673425	NA
gFactor	SPON1	28	WM	0.0216535	0.169456	0.898321	-0.31048	0.353787	NA	NA
gFactor	SPON1	28	MR-Egger	-0.815511	0.609747	0.192657	-2.01062	0.379593	0.0853693	0.205788
gFactor	SRC	28	IVW-RE	0.273978	0.0858959	0.00142446	0.105622	0.442334	0.899338	NA
gFactor	SRC	28	WM	0.270622	0.144361	0.060845	-0.0123255	0.553569	NA	NA
gFactor	SRC	28	MR-Egger	0.519981	0.482328	0.290906	-0.425382	1.46534	0.880736	0.605734
gFactor	TF	28	IVW-RE	-0.10631	0.119425	0.373368	-0.340384	0.127763	0.120988	NA
gFactor	TF	28	WM	-0.100538	0.158005	0.524584	-0.410228	0.209152	NA	NA
gFactor	TF	28	MR-Egger	-0.230864	0.558836	0.682909	-1.32618	0.864455	0.0978473	0.821161
gFactor	TM	28	IVW-RE	0.0662822	0.134098	0.621108	-0.19655	0.329114	0.0185273	NA
gFactor	TM	28	WM	0.00768635	0.156243	0.960764	-0.298549	0.313922	NA	NA
gFactor	TM	28	MR-Egger	0.385108	0.624787	0.543002	-0.839476	1.60969	0.0151271	0.605527
gFactor	TNFSF14	28	IVW-RE	0.0383555	0.138244	0.781436	-0.232602	0.309313	0.0562258	NA
gFactor	TNFSF14	28	WM	-0.00762565	0.176935	0.965623	-0.354417	0.339166	NA	NA
gFactor	TNFSF14	28	MR-Egger	0.552699	0.633539	0.390976	-0.689038	1.79444	0.0539157	0.412906
gFactor	TNF_R1	28	IVW-RE	0.0590643	0.0984066	0.548369	-0.133813	0.251941	0.318664	NA
gFactor	TNF_R1	28	WM	0.151949	0.141004	0.2812	-0.124418	0.428317	NA	NA
gFactor	TNF_R1	28	MR-Egger	0.500803	0.434956	0.260051	-0.35171	1.35332	0.324887	0.306759
gFactor	TNF_R2	28	IVW-RE	0.106777	0.0959303	0.265678	-0.0812462	0.294801	0.401825	NA
gFactor	TNF_R2	28	WM	0.0778331	0.136532	0.56863	-0.189771	0.345437	NA	NA
gFactor	TNF_R2	28	MR-Egger	0.758333	0.415899	0.0797672	-0.0568299	1.5735	0.485689	0.119881
gFactor	TRAIL	28	IVW-RE	0.0827997	0.115018	0.471596	-0.142636	0.308235	0.472052	NA
gFactor	TRAIL	28	WM	0.0595863	0.160543	0.710522	-0.255078	0.37425	NA	NA
gFactor	TRAIL	28	MR-Egger	0.252655	0.540043	0.643796	-0.805831	1.31114	0.42303	0.749901
gFactor	TRAIL_R2	28	IVW-RE	0.00321724	0.120127	0.978634	-0.232231	0.238666	0.100373	NA
gFactor	TRAIL_R2	28	WM	-0.0173742	0.153238	0.909729	-0.317721	0.282972	NA	NA
gFactor	TRAIL_R2	28	MR-Egger	0.681519	0.545323	0.222523	-0.387314	1.75035	0.121428	0.21378
gFactor	TRANCE	28	IVW-RE	0.0535971	0.113155	0.635742	-0.168187	0.275381	0.41725	NA
gFactor	TRANCE	28	WM	0.0990464	0.163841	0.545492	-0.222082	0.420174	NA	NA
gFactor	TRANCE	28	MR-Egger	0.489115	0.521628	0.357044	-0.533276	1.51151	0.403302	0.400091
gFactor	U_PAR	28	IVW-RE	-0.116639	0.0957145	0.222991	-0.304239	0.0709616	0.41027	NA
gFactor	U_PAR	28	WM	-0.0689682	0.131384	0.599627	-0.32648	0.188544	NA	NA
gFactor	U_PAR	28	MR-Egger	-0.0225223	0.431572	0.958779	-0.868403	0.823359	0.360442	0.824617
gFactor	VEGF_A	28	IVW-RE	0.121428	0.138588	0.380934	-0.150205	0.393061	0.0357999	NA
gFactor	VEGF_A	28	WM	0.24541	0.179406	0.171344	-0.106227	0.597046	NA	NA
gFactor	VEGF_A	28	MR-Egger	1.3094	0.60162	0.0387931	0.130225	2.48858	0.0923144	0.0534276
gFactor	hK11	28	IVW-RE	-0.0219044	0.15985	0.891006	-0.33521	0.291401	0.27994	NA
gFactor	hK11	28	WM	0.0531855	0.218915	0.808044	-0.375889	0.48226	NA	NA
gFactor	hK11	28	MR-Egger	0.5562	0.786802	0.485909	-0.985932	2.09833	0.262068	0.459593
gFactor	mAmP	28	IVW-RE	0.507723	0.223461	0.023081	0.0697401	0.945706	0.518659	NA
gFactor	mAmP	28	WM	0.302647	0.326343	0.353723	-0.336984	0.942279	NA	NA
gFactor	mAmP	28	MR-Egger	0.418191	1.16304	0.722076	-1.86138	2.69776	0.463502	0.938031
gFactor	t_PA	28	IVW-RE	0.0502181	0.092287	0.586337	-0.130664	0.231101	0.534003	NA
gFactor	t_PA	28	WM	-0.0120675	0.132661	0.92752	-0.272083	0.247948	NA	NA
gFactor	t_PA	28	MR-Egger	-0.0183631	0.418805	0.965362	-0.839221	0.802495	0.47997	0.86781
General cognitive function	CD40	113	IVW-RE	0.000553722	0.0692263	0.993618	-0.13513	0.136237	0.152131	NA
General cognitive function	CD40	113	WM	-0.000431113	0.101681	0.996617	-0.199725	0.198863	NA	NA
General cognitive function	CD40	113	MR-Egger	0.722089	0.372474	0.0550859	-0.00796119	1.45214	0.204305	0.051259
General cognitive function	Dkk_1	113	IVW-RE	0.0122457	0.0688648	0.858863	-0.122729	0.147221	0.0290397	NA
General cognitive function	Dkk_1	113	WM	0.0862433	0.094072	0.359258	-0.0981378	0.270624	NA	NA
General cognitive function	Dkk_1	113	MR-Egger	0.496486	0.371668	0.184336	-0.231983	1.22495	0.0334262	0.187666
General cognitive function	FS	113	IVW-RE	0.00641716	0.0655507	0.922015	-0.122062	0.134897	0.18692	NA
General cognitive function	FS	113	WM	0.00874049	0.096186	0.927595	-0.179784	0.197265	NA	NA
General cognitive function	FS	113	MR-Egger	0.096073	0.35716	0.788436	-0.60396	0.796106	0.170906	0.798887
General cognitive function	HB_EGF	113	IVW-RE	0.068892	0.0685499	0.314901	-0.0654658	0.20325	0.0315992	NA
General cognitive function	HB_EGF	113	WM	0.0390275	0.0933578	0.675916	-0.143954	0.222009	NA	NA
General cognitive function	HB_EGF	113	MR-Egger	0.585244	0.369368	0.115938	-0.138718	1.30921	0.0378099	0.15771
General cognitive function	IL_27	112	IVW-RE	0.0632302	0.0592685	0.286043	-0.0529361	0.179396	0.641781	NA
General cognitive function	IL_27	112	WM	0.110473	0.0880903	0.209809	-0.0621839	0.28313	NA	NA
General cognitive function	IL_27	112	MR-Egger	0.229951	0.328782	0.485776	-0.414461	0.874364	0.62314	0.606872
General cognitive function	MPO	113	IVW-RE	-0.0656624	0.0539912	0.223921	-0.171485	0.0401604	0.607272	NA
General cognitive function	MPO	113	WM	-0.0241325	0.0805184	0.764396	-0.181949	0.133684	NA	NA
General cognitive function	MPO	113	MR-Egger	-0.47416	0.292975	0.108407	-1.04839	0.100071	0.634508	0.158499
General cognitive function	PDGF_subunit_B	113	IVW-RE	0.044142	0.0668329	0.508944	-0.0868504	0.175134	0.0768063	NA
General cognitive function	PDGF_subunit_B	113	WM	-0.0315057	0.0939989	0.737496	-0.215744	0.152732	NA	NA
General cognitive function	PDGF_subunit_B	113	MR-Egger	0.484418	0.363089	0.184883	-0.227237	1.19607	0.0831548	0.219972
General cognitive function	SCF	113	IVW-RE	0.0250986	0.0652994	0.70071	-0.102888	0.153085	0.126079	NA
General cognitive function	SCF	113	WM	0.0182287	0.09131	0.841766	-0.160739	0.197196	NA	NA
General cognitive function	SCF	113	MR-Egger	-0.229571	0.356824	0.521309	-0.928945	0.469803	0.1203	0.469351
General cognitive function	TRANCE	113	IVW-RE	0.00682357	0.0732095	0.92574	-0.136667	0.150314	0.0336973	NA
General cognitive function	TRANCE	113	WM	-0.0567135	0.101964	0.578068	-0.256564	0.143137	NA	NA
General cognitive function	TRANCE	113	MR-Egger	0.386937	0.399086	0.334375	-0.395271	1.16914	0.033952	0.334696
gFactor	CX3CL1	27	IVW-RE	-0.130496	0.141983	0.358043	-0.408782	0.14779	0.0420709	NA
gFactor	CX3CL1	27	WM	-0.168611	0.180351	0.349838	-0.5221	0.184878	NA	NA
gFactor	CX3CL1	27	MR-Egger	-1.24934	0.803627	0.132604	-2.82445	0.325766	0.0612512	0.169795
gFactor	ESM_1	27	IVW-RE	0.349786	0.190748	0.0666894	-0.0240797	0.723651	0.0420662	NA
gFactor	ESM_1	27	WM	0.425045	0.236201	0.0719387	-0.0379089	0.888	NA	NA
gFactor	ESM_1	27	MR-Egger	-1.3162	0.919451	0.164668	-3.11833	0.48592	0.0901294	0.0763619
gFactor	HB_EGF	27	IVW-RE	-0.164617	0.118975	0.166474	-0.397809	0.0685746	0.209024	NA
gFactor	HB_EGF	27	WM	-0.113282	0.153984	0.461929	-0.415091	0.188527	NA	NA
gFactor	HB_EGF	27	MR-Egger	-1.30195	0.667804	0.062525	-2.61085	0.00694237	0.300284	0.0961818
gFactor	HGF	26	IVW-RE	0.122645	0.127715	0.336905	-0.127677	0.372967	0.206915	NA
gFactor	HGF	26	WM	0.0428145	0.165983	0.796449	-0.282513	0.368142	NA	NA
gFactor	HGF	26	MR-Egger	0.60622	0.636063	0.35005	-0.640463	1.8529	0.193839	0.445138
gFactor	MPO	27	IVW-RE	-0.051964	0.0956773	0.587049	-0.239491	0.135563	0.474929	NA
gFactor	MPO	27	WM	-0.0191097	0.139751	0.891235	-0.293022	0.254803	NA	NA
gFactor	MPO	27	MR-Egger	-0.956748	0.44928	0.0432395	-1.83734	-0.0761585	0.662385	0.0497945
gFactor	NT_pro_BNP	27	IVW-RE	-0.00751985	0.230277	0.973949	-0.458863	0.443824	0.00745754	NA
gFactor	NT_pro_BNP	27	WM	0.065179	0.258988	0.801297	-0.442437	0.572795	NA	NA
gFactor	NT_pro_BNP	27	MR-Egger	0.818482	1.11692	0.470494	-1.37068	3.00764	0.00689321	0.456682
gFactor	PAPPA	27	IVW-RE	-0.0516469	0.124115	0.677321	-0.294912	0.191618	0.131931	NA
gFactor	PAPPA	27	WM	-0.0223516	0.164778	0.8921	-0.345316	0.300612	NA	NA
gFactor	PAPPA	27	MR-Egger	-0.751853	0.612886	0.231348	-1.95311	0.449404	0.147772	0.254497
gFactor	PTX3	27	IVW-RE	-0.00841639	0.149236	0.955026	-0.300918	0.284085	0.0573779	NA
gFactor	PTX3	27	WM	0.0560968	0.174607	0.748003	-0.286133	0.398327	NA	NA
gFactor	PTX3	27	MR-Egger	0.616879	0.654811	0.355171	-0.666551	1.90031	0.0598579	0.336101
gFactor	PlGF	27	IVW-RE	0.156016	0.115623	0.177225	-0.0706055	0.382638	0.208492	NA
gFactor	PlGF	27	WM	0.101726	0.156806	0.51651	-0.205615	0.409066	NA	NA
gFactor	PlGF	27	MR-Egger	0.537582	0.534923	0.324539	-0.510867	1.58603	0.192757	0.471631
gFactor	RAGE	27	IVW-RE	-0.0222286	0.116934	0.849235	-0.251419	0.206962	0.246759	NA
gFactor	RAGE	27	WM	-0.0904935	0.159653	0.570841	-0.403414	0.222426	NA	NA
gFactor	RAGE	27	MR-Egger	-0.736705	0.679883	0.288893	-2.06927	0.595865	0.256123	0.296304
gFactor	SCF	27	IVW-RE	0.0450225	0.112619	0.689319	-0.17571	0.265755	0.321504	NA
gFactor	SCF	27	WM	0.0148087	0.155025	0.923898	-0.289039	0.318657	NA	NA
gFactor	SCF	27	MR-Egger	0.282777	0.536084	0.602506	-0.767947	1.3335	0.283697	0.653778
gFactor	ST2	27	IVW-RE	0.0363822	0.0939868	0.698683	-0.147832	0.220596	0.569176	NA
gFactor	ST2	27	WM	0.154992	0.134956	0.250778	-0.109522	0.419507	NA	NA
gFactor	ST2	27	MR-Egger	0.110422	0.456686	0.810915	-0.784683	1.00553	0.514109	0.869525
gFactor	TIE2	27	IVW-RE	-0.218111	0.134024	0.103651	-0.480797	0.0445754	0.0307609	NA
gFactor	TIE2	27	WM	-0.10092	0.158082	0.523212	-0.410759	0.20892	NA	NA
gFactor	TIE2	27	MR-Egger	0.599214	0.661975	0.374005	-0.698257	1.89668	0.0405026	0.219237
gFactor	VEGF_D	27	IVW-RE	-0.155226	0.116435	0.182483	-0.383439	0.0729877	0.230996	NA
gFactor	VEGF_D	27	WM	-0.0385766	0.158368	0.80755	-0.348978	0.271825	NA	NA
gFactor	VEGF_D	27	MR-Egger	-0.739298	0.580547	0.214572	-1.87717	0.398575	0.236674	0.314305

## Sheet: ST6. Protein2Cognition-cispqtl
Exposure	Outcome	Number of SNPs	Method	beta	se	P-value	95%CI_Lower	95%CI_Upper	Heterogeneity P-value	Pleiotropy P-value
ADM	General cognitive function	2	IVW-FE	-0.0166676	0.0165399	0.313589	-0.0490857	0.0157506	NA	NA
ADM	gFactor	2	IVW-FE	-0.0183596	0.0181962	0.312984	-0.0540241	0.017305	NA	NA
AGRP	General cognitive function	2	IVW-FE	-0.00637476	0.0344172	0.853056	-0.0738325	0.0610829	NA	NA
AGRP	gFactor	2	IVW-FE	0.0141915	0.0366255	0.698404	-0.0575945	0.0859775	NA	NA
Beta_NGF	General cognitive function	1	Wald ratio	0.0589601	0.0344796	0.0872659	-0.0086199	0.12654	NA	NA
Beta_NGF	gFactor	1	Wald ratio	0.0204164	0.0356109	0.56643	-0.0493811	0.0902138	NA	NA
CASP_8	General cognitive function	1	Wald ratio	0.0251732	0.0198058	0.203729	-0.0136462	0.0639927	NA	NA
CASP_8	gFactor	1	Wald ratio	0.0128589	0.0225209	0.568017	-0.0312821	0.0569998	NA	NA
CA_125	General cognitive function	3	IVW-FE	-0.00982167	0.0130582	0.451963	-0.0354157	0.0157724	0.862974	NA
CA_125	General cognitive function	3	WM	-0.0139462	0.0134533	0.299905	-0.0403146	0.0124223	NA	NA
CA_125	General cognitive function	3	MR-Egger	-0.0134068	0.0499903	0.833192	-0.111388	0.0845743	0.59072	0.952789
CA_125	gFactor	3	IVW-FE	-0.0113019	0.0133714	0.397983	-0.0375098	0.014906	0.586843	NA
CA_125	gFactor	3	WM	-0.00786986	0.0137309	0.566542	-0.0347823	0.0190426	NA	NA
CA_125	gFactor	3	MR-Egger	0.0398321	0.051303	0.57971	-0.0607217	0.140386	0.989618	0.489855
CCL20	General cognitive function	1	Wald ratio	-0.022301	0.0302182	0.460514	-0.0815287	0.0369267	NA	NA
CCL20	gFactor	1	Wald ratio	-0.00544576	0.033351	0.870293	-0.0708138	0.0599223	NA	NA
CCL3	General cognitive function	3	IVW-FE	0.0120961	0.00714896	0.090644	-0.00191585	0.0261081	0.18379	NA
CCL3	General cognitive function	3	WM	0.0102228	0.00712951	0.151611	-0.00375108	0.0241966	NA	NA
CCL3	General cognitive function	3	MR-Egger	0.00295061	0.0272401	0.93131	-0.0504401	0.0563413	0.0849532	0.770819
CCL3	gFactor	3	IVW-FE	0.00479864	0.00758644	0.527041	-0.0100708	0.0196681	0.320767	NA
CCL3	gFactor	3	WM	0.00367311	0.00757167	0.627596	-0.0111674	0.0185136	NA	NA
CCL3	gFactor	3	MR-Egger	0.00425665	0.0244819	0.890407	-0.0437278	0.0522411	0.131674	0.984063
CCL4	General cognitive function	3	IVW-FE	0.00144057	0.0081605	0.859878	-0.014554	0.0174352	0.300301	NA
CCL4	General cognitive function	3	WM	0.00396401	0.00813153	0.625914	-0.0119738	0.0199018	NA	NA
CCL4	General cognitive function	3	MR-Egger	0.0172789	0.0143697	0.441646	-0.0108858	0.0454435	0.433734	0.408352
CCL4	gFactor	4	IVW-RE	-0.00465178	0.00738943	0.52901	-0.0191351	0.00983151	0.443182	NA
CCL4	gFactor	4	WM	-0.006388	0.00809311	0.429929	-0.0222505	0.0094745	NA	NA
CCL4	gFactor	4	MR-Egger	-0.00653653	0.0168198	0.735025	-0.0395033	0.0264302	0.264577	0.906574
CD40	General cognitive function	3	IVW-FE	0.0171508	0.0057984	0.00309791	0.00578595	0.0285157	0.0210383	NA
CD40	General cognitive function	3	WM	0.0188956	0.00575663	0.00102923	0.00761264	0.0301786	NA	NA
CD40	General cognitive function	3	MR-Egger	0.0307055	0.0111882	0.222448	0.00877659	0.0526345	0.166102	0.332102
CD40	gFactor	3	IVW-FE	0.0168058	0.00643458	0.00900666	0.00419407	0.0294176	0.469283	NA
CD40	gFactor	3	WM	0.0164882	0.00645168	0.0105992	0.00384289	0.0291335	NA	NA
CD40	gFactor	3	MR-Egger	0.0144872	0.0104945	0.399107	-0.00608211	0.0350564	0.241074	0.804112
CHI3L1	General cognitive function	3	IVW-FE	0.00483607	0.00454998	0.287838	-0.00408189	0.013754	0.132922	NA
CHI3L1	General cognitive function	3	WM	0.00544102	0.00448114	0.224669	-0.003342	0.0142241	NA	NA
CHI3L1	General cognitive function	3	MR-Egger	0.0121555	0.00741708	0.348787	-0.00238197	0.026693	0.244802	0.393063
CHI3L1	gFactor	2	IVW-FE	0.00429235	0.00529527	0.417594	-0.00608637	0.0146711	NA	NA
CSF_1	General cognitive function	1	Wald ratio	-0.0366223	0.0147136	0.0128103	-0.065461	-0.00778352	NA	NA
CSF_1	gFactor	1	Wald ratio	-0.0352809	0.0164109	0.031568	-0.0674463	-0.00311542	NA	NA
CSTB	General cognitive function	3	IVW-FE	-0.00160193	0.00615403	0.794628	-0.0136638	0.01046	0.980599	NA
CSTB	General cognitive function	3	WM	-0.00153928	0.00612723	0.801644	-0.0135487	0.0104701	NA	NA
CSTB	General cognitive function	3	MR-Egger	-0.00192735	0.0117633	0.896612	-0.0249834	0.0211287	0.845184	0.979342
CSTB	gFactor	3	IVW-FE	0.000240837	0.00678367	0.971679	-0.0130551	0.0135368	0.993089	NA
CSTB	gFactor	3	WM	0.000161401	0.00677666	0.980998	-0.0131208	0.0134436	NA	NA
CSTB	gFactor	3	MR-Egger	-0.000299704	0.0131387	0.985481	-0.0260516	0.0254522	0.91437	0.969441
CTSD	General cognitive function	4	IVW-RE	0.00142226	0.00656035	0.828367	-0.011436	0.0142805	0.614321	NA
CTSD	General cognitive function	4	WM	0.00434969	0.0088125	0.621602	-0.0129228	0.0216222	NA	NA
CTSD	General cognitive function	4	MR-Egger	0.00798644	0.0151388	0.650493	-0.0216856	0.0376585	0.465483	0.653178
CTSD	gFactor	4	IVW-RE	0.0261122	0.00487405	8.44317e-08	0.0165591	0.0356653	0.852699	NA
CTSD	gFactor	4	WM	0.0280463	0.010045	0.0052373	0.0083581	0.0477346	NA	NA
CTSD	gFactor	4	MR-Egger	0.0303095	0.0167923	0.212841	-0.00260346	0.0632224	0.706659	0.790227
CTSL1	General cognitive function	1	Wald ratio	-0.0280373	0.0220246	0.203018	-0.0712056	0.0151309	NA	NA
CTSL1	gFactor	1	Wald ratio	-0.0258185	0.024178	0.285589	-0.0732075	0.0215705	NA	NA
CX3CL1	General cognitive function	2	IVW-FE	0.00751782	0.0123418	0.542435	-0.0166721	0.0317077	NA	NA
CX3CL1	gFactor	2	IVW-FE	0.00589541	0.0136886	0.666702	-0.0209343	0.0327251	NA	NA
CXCL1	General cognitive function	3	IVW-FE	0.00223624	0.00935617	0.811096	-0.0161019	0.0205743	0.66969	NA
CXCL1	General cognitive function	3	WM	0.00260705	0.00924912	0.778043	-0.0155212	0.0207353	NA	NA
CXCL1	General cognitive function	3	MR-Egger	0.00201203	0.0165843	0.92314	-0.0304932	0.0345173	0.370611	0.989577
CXCL1	gFactor	3	IVW-FE	-0.00983034	0.0104552	0.347096	-0.0303225	0.0106618	0.82326	NA
CXCL1	gFactor	3	WM	-0.0107991	0.0102834	0.293652	-0.0309545	0.00935641	NA	NA
CXCL1	gFactor	3	MR-Egger	-0.0190955	0.0183438	0.487219	-0.0550494	0.0168583	0.916069	0.649121
CXCL16	General cognitive function	3	IVW-FE	0.00953164	0.0154589	0.537512	-0.0207678	0.039831	0.185673	NA
CXCL16	General cognitive function	3	WM	0.0132603	0.0158836	0.403808	-0.0178716	0.0443921	NA	NA
CXCL16	General cognitive function	3	MR-Egger	0.015158	0.0920487	0.896098	-0.165257	0.195573	0.0670543	0.959161
CXCL16	gFactor	3	IVW-FE	0.0237147	0.0171923	0.167777	-0.00998215	0.0574115	0.902505	NA
CXCL16	gFactor	3	WM	0.0256177	0.01758	0.145059	-0.00883911	0.0600746	NA	NA
CXCL16	gFactor	3	MR-Egger	0.0391439	0.0551729	0.607169	-0.068995	0.147283	0.730617	0.817784
CXCL6	General cognitive function	1	Wald ratio	-0.00193409	0.00508971	0.703945	-0.0119099	0.00804173	NA	NA
CXCL6	gFactor	1	Wald ratio	-0.00996396	0.00568333	0.079569	-0.0211033	0.00117536	NA	NA
Dkk_1	General cognitive function	3	IVW-FE	0.0173594	0.0136593	0.20377	-0.00941285	0.0441316	0.257252	NA
Dkk_1	General cognitive function	3	WM	0.0161343	0.0146337	0.270224	-0.0125477	0.0448163	NA	NA
Dkk_1	General cognitive function	3	MR-Egger	-0.0174654	0.0385755	0.729344	-0.0930734	0.0581426	0.242025	0.502594
Dkk_1	gFactor	3	IVW-FE	0.00913244	0.0142312	0.521054	-0.0187606	0.0370255	0.173358	NA
Dkk_1	gFactor	3	WM	-0.00168832	0.0157562	0.914667	-0.0325704	0.0291937	NA	NA
Dkk_1	gFactor	3	MR-Egger	-0.0196507	0.0570254	0.788737	-0.13142	0.0921192	0.101372	0.678379
ECP	General cognitive function	1	Wald ratio	0.00258692	0.0156783	0.868944	-0.0281426	0.0333164	NA	NA
ECP	gFactor	1	Wald ratio	0.00688468	0.0150558	0.647472	-0.0226247	0.036394	NA	NA
EGF	General cognitive function	1	Wald ratio	0.00949707	0.0204238	0.641931	-0.0305336	0.0495278	NA	NA
EGF	gFactor	1	Wald ratio	0.00435839	0.0225733	0.846898	-0.0398853	0.0486021	NA	NA
EN_RAGE	General cognitive function	2	IVW-FE	-0.0206455	0.0150914	0.171302	-0.0502247	0.00893361	NA	NA
EN_RAGE	gFactor	2	IVW-FE	0.00896303	0.0160723	0.577071	-0.0225388	0.0404648	NA	NA
ESM_1	General cognitive function	2	IVW-FE	0.00422496	0.0166539	0.799734	-0.0284168	0.0368667	NA	NA
ESM_1	gFactor	2	IVW-FE	-0.0118189	0.0182344	0.516881	-0.0475583	0.0239206	NA	NA
FABP4	General cognitive function	1	Wald ratio	-0.00724602	0.0375441	0.846959	-0.0808325	0.0663405	NA	NA
FABP4	gFactor	1	Wald ratio	-0.0783063	0.041916	0.0617382	-0.160462	0.00384908	NA	NA
FAS	General cognitive function	2	IVW-FE	-0.000456485	0.0108617	0.966477	-0.0217454	0.0208324	NA	NA
FAS	gFactor	2	IVW-FE	-0.00352308	0.011923	0.767622	-0.0268921	0.0198459	NA	NA
FGF_23	General cognitive function	1	Wald ratio	-0.0242735	0.0388999	0.532628	-0.100517	0.0519702	NA	NA
FGF_23	gFactor	1	Wald ratio	-0.0340782	0.0427236	0.425078	-0.117816	0.0496601	NA	NA
FS	General cognitive function	2	IVW-FE	-0.00187315	0.0208828	0.928527	-0.0428035	0.0390572	NA	NA
FS	gFactor	2	IVW-FE	0.0126806	0.0224396	0.572007	-0.0313011	0.0566623	NA	NA
GDF_15	General cognitive function	2	IVW-FE	-0.0222587	0.00982171	0.0234342	-0.0415093	-0.00300819	NA	NA
GDF_15	gFactor	2	IVW-FE	-0.0051691	0.0107572	0.630856	-0.0262533	0.0159151	NA	NA
Gal_3	General cognitive function	4	IVW-RE	-0.00151546	0.00508206	0.765551	-0.0114763	0.00844536	0.712253	NA
Gal_3	General cognitive function	4	WM	-0.00347748	0.00753886	0.644602	-0.0182536	0.0112987	NA	NA
Gal_3	General cognitive function	4	MR-Egger	-0.00908001	0.0104271	0.475673	-0.0295171	0.011357	0.871225	0.405072
Gal_3	gFactor	4	IVW-RE	0.00511672	0.00791841	0.518162	-0.0104034	0.0206368	0.440568	NA
Gal_3	gFactor	4	WM	0.00447334	0.00849301	0.598396	-0.012173	0.0211197	NA	NA
Gal_3	gFactor	4	MR-Egger	0.00488331	0.0134663	0.751617	-0.0215107	0.0312773	0.259609	0.98234
HGF	General cognitive function	1	Wald ratio	0.0379889	0.0263995	0.150151	-0.0137541	0.0897319	NA	NA
HGF	gFactor	1	Wald ratio	0.00514902	0.0306027	0.866384	-0.0548324	0.0651304	NA	NA
HSP_27	General cognitive function	2	IVW-FE	0.0127672	0.00857196	0.13638	-0.00403388	0.0295682	NA	NA
HSP_27	gFactor	2	IVW-FE	-7.83466e-05	0.00917332	0.993186	-0.0180581	0.0179014	NA	NA
IL16	General cognitive function	3	IVW-FE	0.00935756	0.00506628	0.0647434	-0.000572357	0.0192875	0.0969395	NA
IL16	General cognitive function	3	WM	0.0100987	0.00503729	0.0449866	0.000225568	0.0199717	NA	NA
IL16	General cognitive function	3	MR-Egger	0.0127438	0.0137773	0.524796	-0.0142597	0.0397472	0.0426606	0.775125
IL16	gFactor	3	IVW-FE	0.00111194	0.00623939	0.858555	-0.0111173	0.0133412	0.455754	NA
IL16	gFactor	3	WM	0.00149156	0.00619543	0.809748	-0.0106515	0.0136346	NA	NA
IL16	gFactor	3	MR-Egger	0.00325454	0.00973544	0.794615	-0.0158269	0.022336	0.235144	0.791832
IL_18	General cognitive function	1	Wald ratio	-0.0178717	0.0136738	0.191213	-0.0446724	0.00892901	NA	NA
IL_18	gFactor	1	Wald ratio	-0.00539038	0.0157559	0.732261	-0.0362719	0.0254911	NA	NA
IL_1ra	General cognitive function	3	IVW-FE	-0.015505	0.0104175	0.136656	-0.0359233	0.00491331	0.630043	NA
IL_1ra	General cognitive function	3	WM	-0.0175544	0.0103924	0.0911902	-0.0379236	0.00281476	NA	NA
IL_1ra	General cognitive function	3	MR-Egger	-0.0355563	0.0253263	0.39402	-0.0851958	0.0140832	0.68059	0.544693
IL_1ra	gFactor	3	IVW-FE	-0.00893749	0.0114689	0.435814	-0.0314165	0.0135415	0.250599	NA
IL_1ra	gFactor	3	WM	-0.00734308	0.0120633	0.542715	-0.0309871	0.016301	NA	NA
IL_1ra	gFactor	3	MR-Egger	0.00931885	0.0411941	0.858369	-0.0714215	0.0900592	0.134791	0.711263
IL_6RA	General cognitive function	4	IVW-RE	0.00584657	0.00677691	0.388292	-0.00743618	0.0191293	0.00725163	NA
IL_6RA	General cognitive function	4	WM	0.00578194	0.00371765	0.119883	-0.00150466	0.0130685	NA	NA
IL_6RA	General cognitive function	4	MR-Egger	0.00391634	0.0138841	0.804396	-0.0232964	0.0311291	0.00265609	0.878768
IL_6RA	gFactor	4	IVW-RE	-0.00266401	0.00747805	0.721658	-0.017321	0.011993	0.00552134	NA
IL_6RA	gFactor	4	WM	-0.00139844	0.00379896	0.71279	-0.00884439	0.00604751	NA	NA
IL_6RA	gFactor	4	MR-Egger	0.00900065	0.0124074	0.54359	-0.0153179	0.0333192	0.0222176	0.369967
IL_8	General cognitive function	1	Wald ratio	0.0406003	0.0299412	0.175099	-0.0180845	0.0992851	NA	NA
IL_8	gFactor	1	Wald ratio	0.0272215	0.0322023	0.397927	-0.0358949	0.090338	NA	NA
KIM_1	General cognitive function	3	IVW-FE	-0.0088165	0.00619373	0.154604	-0.0209562	0.00332321	0.224208	NA
KIM_1	General cognitive function	3	WM	-0.0104336	0.00607675	0.0859854	-0.022344	0.00147686	NA	NA
KIM_1	General cognitive function	3	MR-Egger	-0.0217925	0.0102215	0.279203	-0.0418265	-0.00175845	0.505356	0.356362
KIM_1	gFactor	3	IVW-FE	0.00463301	0.00665254	0.486162	-0.00840597	0.017672	0.0319224	NA
KIM_1	gFactor	3	WM	0.00445002	0.00655139	0.49698	-0.0083907	0.0172907	NA	NA
KIM_1	gFactor	3	MR-Egger	-0.0174584	0.0110471	0.359157	-0.0391107	0.00419384	0.433093	0.241811
KLK6	General cognitive function	1	Wald ratio	-0.00358228	0.0153746	0.815761	-0.0337165	0.0265519	NA	NA
KLK6	gFactor	1	Wald ratio	0.00535023	0.0165804	0.746934	-0.0271473	0.0378478	NA	NA
LEP	General cognitive function	1	Wald ratio	-0.0334097	0.0350207	0.340084	-0.10205	0.0352308	NA	NA
LEP	gFactor	1	Wald ratio	0.0176459	0.0381979	0.64411	-0.057222	0.0925138	NA	NA
LOX_1	General cognitive function	1	Wald ratio	0.08323	0.0322098	0.00976618	0.0200989	0.146361	NA	NA
LOX_1	gFactor	1	Wald ratio	0.0921342	0.0383138	0.0161845	0.0170392	0.167229	NA	NA
MCP_1	General cognitive function	1	Wald ratio	0.0283335	0.0483507	0.557876	-0.0664339	0.123101	NA	NA
MCP_1	gFactor	1	Wald ratio	0.123288	0.0497248	0.0131599	0.0258276	0.220749	NA	NA
MMP_1	General cognitive function	5	IVW-RE	-0.00241452	0.00884351	0.784833	-0.0197478	0.0149188	0.133006	NA
MMP_1	General cognitive function	5	WM	-0.000868385	0.00675721	0.897743	-0.0141125	0.0123757	NA	NA
MMP_1	General cognitive function	5	MR-Egger	0.0143814	0.0155007	0.421951	-0.016	0.0447628	0.206274	0.291199
MMP_1	gFactor	3	IVW-FE	0.00432688	0.00755216	0.56669	-0.0104753	0.0191291	0.109618	NA
MMP_1	gFactor	3	WM	0.00889543	0.00767258	0.246301	-0.00614282	0.0239337	NA	NA
MMP_1	gFactor	3	MR-Egger	0.0367884	0.0178436	0.287499	0.00181498	0.0717619	0.532462	0.29416
MMP_10	General cognitive function	3	IVW-FE	0.0146107	0.00939211	0.119795	-0.00379784	0.0330192	0.851418	NA
MMP_10	General cognitive function	3	WM	0.0147186	0.0091712	0.108521	-0.00325691	0.0326942	NA	NA
MMP_10	General cognitive function	3	MR-Egger	0.0110596	0.0175463	0.641958	-0.0233311	0.0454503	0.607184	0.850289
MMP_10	gFactor	3	IVW-FE	0.0104226	0.0108145	0.335165	-0.0107738	0.0316191	0.422315	NA
MMP_10	gFactor	3	WM	0.0120867	0.0106906	0.258228	-0.00886692	0.0330403	NA	NA
MMP_10	gFactor	3	MR-Egger	0.0091651	0.0262645	0.786259	-0.0423132	0.0606434	0.189893	0.96383
MMP_12	General cognitive function	3	IVW-FE	-9.3368e-05	0.00587501	0.98732	-0.0116084	0.0114216	0.437007	NA
MMP_12	General cognitive function	3	WM	0.000448016	0.00567641	0.937092	-0.0106778	0.0115738	NA	NA
MMP_12	General cognitive function	3	MR-Egger	0.00668684	0.00792505	0.553819	-0.00884627	0.0222199	0.861004	0.423481
MMP_12	gFactor	4	IVW-RE	-0.0140484	0.00591869	0.017617	-0.0256491	-0.0024478	0.425731	NA
MMP_12	gFactor	4	WM	-0.014468	0.00636525	0.0230277	-0.0269439	-0.00199216	NA	NA
MMP_12	gFactor	4	MR-Egger	-0.0145587	0.00994616	0.280828	-0.0340532	0.00493573	0.249238	0.947172
MMP_3	General cognitive function	4	IVW-RE	0.000579456	0.00223237	0.795196	-0.00379599	0.00495491	0.916852	NA
MMP_3	General cognitive function	4	WM	0.00022916	0.00556155	0.967133	-0.0106715	0.0111298	NA	NA
MMP_3	General cognitive function	4	MR-Egger	-0.00465477	0.0102703	0.694809	-0.0247845	0.0154749	0.928047	0.609472
MMP_3	gFactor	4	IVW-RE	0.00101043	0.00443471	0.819765	-0.00768159	0.00970246	0.647781	NA
MMP_3	gFactor	4	WM	0.00214054	0.006136	0.727202	-0.00988602	0.0141671	NA	NA
MMP_3	gFactor	4	MR-Egger	0.010857	0.0113227	0.438808	-0.0113354	0.0330494	0.7397	0.41355
MMP_7	General cognitive function	2	IVW-FE	0.0188163	0.00917272	0.0402342	0.000837807	0.0367949	NA	NA
MMP_7	gFactor	2	IVW-FE	0.0100779	0.00961717	0.294681	-0.00877175	0.0289276	NA	NA
MPO	General cognitive function	1	Wald ratio	0.0451817	0.0175736	0.0101405	0.0107375	0.0796259	NA	NA
MPO	gFactor	1	Wald ratio	0.0643247	0.018709	0.000585677	0.027655	0.100994	NA	NA
NT_pro_BNP	General cognitive function	1	Wald ratio	-0.0136914	0.0123235	0.266568	-0.0378454	0.0104626	NA	NA
NT_pro_BNP	gFactor	1	Wald ratio	-0.00248876	0.013554	0.854313	-0.0290546	0.0240771	NA	NA
OPG	General cognitive function	2	IVW-FE	-0.0118422	0.0134585	0.378913	-0.0382209	0.0145366	NA	NA
OPG	gFactor	2	IVW-FE	0.00997271	0.0148446	0.501706	-0.0191227	0.0390681	NA	NA
PAPPA	General cognitive function	1	Wald ratio	0.02762	0.0331573	0.404845	-0.0373682	0.0926082	NA	NA
PAPPA	gFactor	1	Wald ratio	0.0530207	0.0360545	0.141407	-0.0176461	0.123687	NA	NA
PAR_1	General cognitive function	2	IVW-FE	0.0157311	0.0167869	0.348705	-0.0171713	0.0486334	NA	NA
PAR_1	gFactor	2	IVW-FE	-0.0140785	0.0184894	0.446396	-0.0503177	0.0221607	NA	NA
PSGL_1	General cognitive function	2	IVW-FE	0.0137098	0.00915085	0.134081	-0.00422585	0.0316455	NA	NA
PSGL_1	gFactor	2	IVW-FE	-0.00937292	0.00932198	0.314674	-0.027644	0.00889817	NA	NA
PTX3	General cognitive function	1	Wald ratio	0.0118368	0.0281827	0.674485	-0.0434014	0.0670749	NA	NA
PTX3	gFactor	1	Wald ratio	-0.00897088	0.0323372	0.78146	-0.0723517	0.05441	NA	NA
PlGF	General cognitive function	1	Wald ratio	0.00951768	0.0225004	0.672295	-0.0345832	0.0536185	NA	NA
PlGF	gFactor	1	Wald ratio	-0.00882276	0.0247701	0.721701	-0.0573722	0.0397266	NA	NA
RAGE	General cognitive function	1	Wald ratio	-0.00722007	0.0196732	0.713619	-0.0457795	0.0313394	NA	NA
RAGE	gFactor	1	Wald ratio	-0.0341011	0.0222132	0.124741	-0.0776389	0.00943676	NA	NA
REN	General cognitive function	1	Wald ratio	0.053794	0.0316622	0.0893192	-0.00826382	0.115852	NA	NA
REN	gFactor	1	Wald ratio	0.053953	0.0362957	0.137151	-0.0171865	0.125092	NA	NA
RETN	General cognitive function	2	IVW-FE	-0.00130212	0.0177744	0.941601	-0.03614	0.0335357	NA	NA
RETN	gFactor	2	IVW-FE	-0.00881845	0.0174092	0.612478	-0.0429405	0.0253036	NA	NA
SCF	General cognitive function	1	Wald ratio	-0.125494	0.038937	0.00126856	-0.201811	-0.0491775	NA	NA
SCF	gFactor	1	Wald ratio	-0.0735441	0.0437785	0.0929737	-0.15935	0.0122617	NA	NA
SELE	General cognitive function	1	Wald ratio	0.0219486	0.0260673	0.399788	-0.0291432	0.0730405	NA	NA
SELE	gFactor	1	Wald ratio	0.0405851	0.0293523	0.166761	-0.0169455	0.0981156	NA	NA
SIRT2	General cognitive function	1	Wald ratio	0.012016	0.0393967	0.760366	-0.0652015	0.0892335	NA	NA
SIRT2	gFactor	1	Wald ratio	-0.00638975	0.0389132	0.86957	-0.0826597	0.0698802	NA	NA
SPON1	General cognitive function	3	IVW-FE	0.00550186	0.0105413	0.601717	-0.0151591	0.0261628	0.677543	NA
SPON1	General cognitive function	3	WM	0.00423742	0.010373	0.682903	-0.0160937	0.0245685	NA	NA
SPON1	General cognitive function	3	MR-Egger	-0.00046846	0.0237369	0.987438	-0.0469928	0.0460559	0.402864	0.825772
SPON1	gFactor	3	IVW-FE	0.0240973	0.0116444	0.0385065	0.00127416	0.0469204	0.513801	NA
SPON1	gFactor	3	WM	0.022949	0.0115882	0.0476613	0.000236118	0.0456618	NA	NA
SPON1	gFactor	3	MR-Egger	-0.00271351	0.0264505	0.934918	-0.0545565	0.0491295	0.810623	0.461501
ST2	General cognitive function	3	IVW-FE	0.000376467	0.00593881	0.949455	-0.0112636	0.0120165	0.0058104	NA
ST2	General cognitive function	3	WM	0.000629286	0.00620519	0.919223	-0.0115329	0.0127915	NA	NA
ST2	General cognitive function	3	MR-Egger	-0.0157325	0.0620218	0.841851	-0.137295	0.10583	0.00195945	0.830955
ST2	gFactor	3	IVW-FE	-0.00392412	0.00655254	0.549259	-0.0167671	0.00891886	0.224013	NA
ST2	gFactor	3	WM	-0.00361195	0.00645026	0.575501	-0.0162545	0.00903056	NA	NA
ST2	gFactor	3	MR-Egger	-0.0119072	0.0401275	0.816362	-0.090557	0.0667426	0.0902932	0.870043
TF	General cognitive function	3	IVW-FE	-0.0155401	0.0121224	0.199867	-0.0392999	0.00821982	0.976191	NA
TF	General cognitive function	3	WM	-0.0157875	0.012114	0.192491	-0.039531	0.00795593	NA	NA
TF	General cognitive function	3	MR-Egger	-0.0218741	0.0337969	0.634312	-0.088116	0.0443677	0.929254	0.873859
TF	gFactor	3	IVW-FE	0.010635	0.0132056	0.420623	-0.015248	0.0365181	0.615472	NA
TF	gFactor	3	WM	0.00941023	0.0133921	0.482262	-0.0168383	0.0356588	NA	NA
TF	gFactor	3	MR-Egger	0.0020694	0.0368509	0.964288	-0.0701584	0.0742972	0.340448	0.844656
TIE2	General cognitive function	4	IVW-RE	-0.00488161	0.0131054	0.709529	-0.0305682	0.020805	0.0340707	NA
TIE2	General cognitive function	4	WM	-0.00389615	0.00815408	0.632781	-0.0198781	0.0120858	NA	NA
TIE2	General cognitive function	4	MR-Egger	-0.00334622	0.0215202	0.890709	-0.0455258	0.0388333	0.0134513	0.924745
TIE2	gFactor	4	IVW-RE	0.00875334	0.00635995	0.168722	-0.00371217	0.0212189	0.650876	NA
TIE2	gFactor	4	WM	0.00870859	0.0088742	0.326426	-0.00868485	0.026102	NA	NA
TIE2	gFactor	4	MR-Egger	0.00878021	0.0115968	0.528016	-0.0139495	0.0315099	0.440945	0.997556
TM	General cognitive function	2	IVW-FE	-0.0218036	0.00797382	0.00624938	-0.0374323	-0.00617494	NA	NA
TM	gFactor	2	IVW-FE	-0.0121927	0.00879945	0.165862	-0.0294396	0.00505421	NA	NA
TNFSF14	General cognitive function	2	IVW-FE	-0.0038779	0.00883841	0.660839	-0.0212012	0.0134454	NA	NA
TNFSF14	gFactor	2	IVW-FE	-0.00809604	0.0099307	0.414927	-0.0275602	0.0113681	NA	NA
TNF_R1	General cognitive function	1	Wald ratio	0.024474	0.0535535	0.647671	-0.0804909	0.129439	NA	NA
TNF_R1	gFactor	1	Wald ratio	-0.00233589	0.0582557	0.968016	-0.116517	0.111845	NA	NA
TNF_R2	General cognitive function	1	Wald ratio	0.00622344	0.029218	0.831327	-0.0510439	0.0634908	NA	NA
TNF_R2	gFactor	1	Wald ratio	-0.0241841	0.0367142	0.51008	-0.096144	0.0477757	NA	NA
TRAIL	General cognitive function	2	IVW-FE	-0.0270842	0.0165721	0.102191	-0.0595656	0.00539719	NA	NA
TRAIL	gFactor	2	IVW-FE	-0.0484137	0.0183221	0.00823293	-0.0843251	-0.0125024	NA	NA
TRAIL_R2	General cognitive function	3	IVW-FE	-0.00641702	0.00838901	0.444312	-0.0228595	0.0100254	0.485678	NA
TRAIL_R2	General cognitive function	3	WM	-0.006579	0.00826045	0.425773	-0.0227695	0.00961148	NA	NA
TRAIL_R2	General cognitive function	3	MR-Egger	-0.0241145	0.0171008	0.392693	-0.0576321	0.00940307	0.853711	0.445536
TRAIL_R2	gFactor	3	IVW-FE	-0.01188	0.00928683	0.200816	-0.0300822	0.00632218	0.478602	NA
TRAIL_R2	gFactor	3	WM	-0.0133794	0.00921858	0.146681	-0.0314479	0.004689	NA	NA
TRAIL_R2	gFactor	3	MR-Egger	-0.0212162	0.0200694	0.482321	-0.0605522	0.0181198	0.284521	0.687026
TRANCE	General cognitive function	1	Wald ratio	-0.0205554	0.0213896	0.336552	-0.062479	0.0213682	NA	NA
TRANCE	gFactor	1	Wald ratio	0.0135081	0.0235511	0.566262	-0.032652	0.0596682	NA	NA
U_PAR	General cognitive function	2	IVW-FE	-0.0113946	0.0236185	0.62949	-0.0576869	0.0348977	NA	NA
U_PAR	gFactor	2	IVW-FE	-0.0462647	0.0278589	0.0967779	-0.100868	0.00833876	NA	NA
VEGF_A	General cognitive function	2	IVW-FE	-0.00387268	0.00588206	0.510289	-0.0154015	0.00765615	NA	NA
VEGF_A	gFactor	2	IVW-FE	0.0043523	0.00648602	0.502202	-0.0083603	0.0170649	NA	NA
hK11	General cognitive function	2	IVW-FE	-0.00566676	0.00701112	0.418945	-0.0194085	0.00807503	NA	NA
hK11	gFactor	2	IVW-FE	0.00172513	0.00774495	0.823736	-0.013455	0.0169052	NA	NA

## Sheet: ST7. Protein2Cognition-ciseqtl
Exposure	Outcome	Number of SNPs	Method	beta	se	P-value	95%CI_Lower	95%CI_Upper	Heterogeneity P-value	Pleiotropy P-value
ADM	General cognitive function	1	Wald ratio	-0.0072998	0.0175055	0.676678	-0.0416106	0.027011	NA	NA
ADM	gFactor	1	Wald ratio	-0.0120104	0.0191892	0.531385	-0.0496214	0.0256005	NA	NA
Beta_NGF	General cognitive function	1	Wald ratio	0.0376848	0.0460132	0.412786	-0.0525011	0.127871	NA	NA
Beta_NGF	gFactor	1	Wald ratio	-0.00700063	0.0506144	0.889993	-0.106205	0.0922036	NA	NA
CASP_8	General cognitive function	1	Wald ratio	0.0288651	0.0252097	0.252209	-0.0205459	0.078276	NA	NA
CASP_8	gFactor	1	Wald ratio	0.0101454	0.0289143	0.725681	-0.0465267	0.0668174	NA	NA
CCL20	General cognitive function	1	Wald ratio	0.00250841	0.0385909	0.948174	-0.0731298	0.0781466	NA	NA
CCL20	gFactor	1	Wald ratio	-0.0159194	0.0434785	0.714257	-0.101137	0.0692984	NA	NA
CCL3	General cognitive function	1	Wald ratio	0.00125993	0.00812855	0.876821	-0.014672	0.0171919	NA	NA
CCL3	gFactor	1	Wald ratio	0.00111839	0.00880806	0.898961	-0.0161454	0.0183822	NA	NA
CCL4	General cognitive function	2	IVW-FE	0.0287916	0.0125367	0.0216429	0.00421959	0.0533636	NA	NA
CCL4	gFactor	2	IVW-FE	0.0096522	0.0128451	0.452395	-0.0155243	0.0348287	NA	NA
CD40	General cognitive function	2	IVW-FE	0.0206704	0.00588428	0.000443393	0.00913717	0.0322035	NA	NA
CD40	gFactor	2	IVW-FE	0.0163162	0.0065132	0.0122418	0.00355032	0.0290821	NA	NA
CHI3L1	General cognitive function	2	IVW-FE	0.0054619	0.00458772	0.233831	-0.00353003	0.0144538	NA	NA
CHI3L1	gFactor	2	IVW-FE	0.00414839	0.00532114	0.435624	-0.00628106	0.0145778	NA	NA
CSTB	General cognitive function	2	IVW-FE	-0.00260684	0.00635676	0.68174	-0.0150661	0.00985241	NA	NA
CSTB	gFactor	2	IVW-FE	0.000750094	0.00699295	0.914579	-0.0129561	0.0144563	NA	NA
CTSD	General cognitive function	3	IVW-FE	0.00494083	0.00964296	0.608387	-0.0139594	0.023841	0.944632	NA
CTSD	General cognitive function	3	WM	0.00493977	0.00950524	0.60328	-0.0136905	0.02357	NA	NA
CTSD	General cognitive function	3	MR-Egger	0.0032247	0.0136615	0.852431	-0.0235518	0.0300012	0.773977	0.888266
CTSD	gFactor	3	IVW-FE	0.031694	0.0110137	0.00400591	0.0101072	0.0532807	0.189494	NA
CTSD	gFactor	3	WM	0.0314923	0.0110551	0.00439007	0.00982443	0.0531602	NA	NA
CTSD	gFactor	3	MR-Egger	0.0211915	0.0245239	0.546325	-0.0268754	0.0692584	0.118026	0.65534
CTSL1	General cognitive function	1	Wald ratio	-0.09384	0.0588339	0.110712	-0.209154	0.0214744	NA	NA
CTSL1	gFactor	1	Wald ratio	-0.113788	0.0672284	0.0905383	-0.245556	0.0179792	NA	NA
CX3CL1	General cognitive function	1	Wald ratio	0.00787945	0.0129383	0.542524	-0.0174797	0.0332386	NA	NA
CX3CL1	gFactor	1	Wald ratio	0.00851044	0.0142643	0.550757	-0.0194475	0.0364684	NA	NA
CXCL1	General cognitive function	2	IVW-FE	0.00587629	0.00975605	0.546959	-0.0132456	0.0249982	NA	NA
CXCL1	gFactor	2	IVW-FE	-0.007978	0.0109125	0.464723	-0.0293664	0.0134104	NA	NA
CXCL16	General cognitive function	2	IVW-FE	0.00539629	0.0185607	0.771252	-0.0309827	0.0417753	NA	NA
CXCL16	gFactor	2	IVW-FE	0.0255777	0.0210565	0.224474	-0.0156931	0.0668484	NA	NA
Dkk_1	General cognitive function	1	Wald ratio	0.00437104	0.0455317	0.923521	-0.0848711	0.0936132	NA	NA
Dkk_1	gFactor	1	Wald ratio	0.0192084	0.0498477	0.699984	-0.0784931	0.11691	NA	NA
ECP	General cognitive function	1	Wald ratio	-0.0254137	0.0337948	0.452051	-0.0916514	0.0408241	NA	NA
ECP	gFactor	1	Wald ratio	-0.0096346	0.0370684	0.79493	-0.0822887	0.0630195	NA	NA
EGF	General cognitive function	1	Wald ratio	0.00949707	0.0204238	0.641931	-0.0305336	0.0495278	NA	NA
EGF	gFactor	1	Wald ratio	0.00435839	0.0225733	0.846898	-0.0398853	0.0486021	NA	NA
EN_RAGE	General cognitive function	1	Wald ratio	-0.0513861	0.0249084	0.0391126	-0.100207	-0.00256557	NA	NA
EN_RAGE	gFactor	1	Wald ratio	0.00467544	0.0279263	0.867039	-0.0500602	0.059411	NA	NA
FABP4	General cognitive function	1	Wald ratio	0.00967952	0.0786953	0.902107	-0.144563	0.163922	NA	NA
FABP4	gFactor	1	Wald ratio	-0.0850696	0.0879837	0.333604	-0.257518	0.0873783	NA	NA
FAS	General cognitive function	2	IVW-FE	-0.0016892	0.0112135	0.88026	-0.0236677	0.0202893	NA	NA
FAS	gFactor	2	IVW-FE	-0.00607439	0.0123561	0.622995	-0.0302923	0.0181436	NA	NA
FS	General cognitive function	1	Wald ratio	0.0343083	0.064855	0.596805	-0.0928075	0.161424	NA	NA
FS	gFactor	1	Wald ratio	0.0497201	0.0696715	0.475453	-0.0868361	0.186276	NA	NA
GDF_15	General cognitive function	1	Wald ratio	-0.00240004	0.0208699	0.908445	-0.0433051	0.038505	NA	NA
GDF_15	gFactor	1	Wald ratio	-0.00840558	0.0229635	0.714334	-0.053414	0.0366029	NA	NA
Gal_3	General cognitive function	2	IVW-FE	-0.00515398	0.00705879	0.465298	-0.0189892	0.00868124	NA	NA
Gal_3	gFactor	2	IVW-FE	-0.00561623	0.00778935	0.470901	-0.0208834	0.00965089	NA	NA
HSP_27	General cognitive function	1	Wald ratio	0.00981915	0.00883812	0.266568	-0.00750356	0.0271419	NA	NA
HSP_27	gFactor	1	Wald ratio	-0.00319546	0.00944919	0.735233	-0.0217159	0.0153249	NA	NA
IL16	General cognitive function	1	Wald ratio	0.105534	0.0647449	0.103101	-0.0213658	0.232434	NA	NA
IL16	gFactor	1	Wald ratio	0.161621	0.0790228	0.0408308	0.00673622	0.316506	NA	NA
IL_18	General cognitive function	1	Wald ratio	-0.0178717	0.0136738	0.191213	-0.0446724	0.00892901	NA	NA
IL_18	gFactor	1	Wald ratio	-0.00539038	0.0157559	0.732261	-0.0362719	0.0254911	NA	NA
IL_6	General cognitive function	1	Wald ratio	0.0398692	0.051913	0.442487	-0.0618803	0.141619	NA	NA
IL_6	gFactor	1	Wald ratio	0.0576117	0.0687649	0.402139	-0.0771675	0.192391	NA	NA
IL_6RA	General cognitive function	2	IVW-FE	0.0498036	0.0202094	0.0137253	0.0101931	0.089414	NA	NA
IL_6RA	gFactor	2	IVW-FE	0.000707861	0.0214015	0.973615	-0.0412392	0.0426549	NA	NA
IL_8	General cognitive function	1	Wald ratio	0.0574714	0.0461989	0.2135	-0.0330784	0.148021	NA	NA
IL_8	gFactor	1	Wald ratio	0.0148613	0.0506664	0.769281	-0.0844449	0.114167	NA	NA
KIM_1	General cognitive function	1	Wald ratio	0.0116894	0.0137361	0.394769	-0.0152333	0.0386122	NA	NA
KIM_1	gFactor	1	Wald ratio	0.0303363	0.0150543	0.0438908	0.000829979	0.0598427	NA	NA
KLK6	General cognitive function	1	Wald ratio	-0.00358228	0.0153746	0.815761	-0.0337165	0.0265519	NA	NA
KLK6	gFactor	1	Wald ratio	0.00535023	0.0165804	0.746934	-0.0271473	0.0378478	NA	NA
LOX_1	General cognitive function	1	Wald ratio	0.08323	0.0322098	0.00976618	0.0200989	0.146361	NA	NA
LOX_1	gFactor	1	Wald ratio	0.0921342	0.0383138	0.0161845	0.0170392	0.167229	NA	NA
MCP_1	General cognitive function	1	Wald ratio	0.0552491	0.0677073	0.4145	-0.0774571	0.187955	NA	NA
MCP_1	gFactor	1	Wald ratio	0.0343669	0.0734087	0.639672	-0.109514	0.178248	NA	NA
MPO	General cognitive function	1	Wald ratio	0.219234	0.0589497	0.000200013	0.103693	0.334775	NA	NA
MPO	gFactor	1	Wald ratio	0.1385	0.0637842	0.0299027	0.0134825	0.263517	NA	NA
NT_pro_BNP	General cognitive function	1	Wald ratio	-0.0136914	0.0123235	0.266568	-0.0378454	0.0104626	NA	NA
NT_pro_BNP	gFactor	1	Wald ratio	-0.00248876	0.013554	0.854313	-0.0290546	0.0240771	NA	NA
PAPPA	General cognitive function	1	Wald ratio	-0.0758635	0.0731567	0.299736	-0.219251	0.0675236	NA	NA
PAPPA	gFactor	1	Wald ratio	-0.2184	0.0834694	0.00888299	-0.382	-0.0547997	NA	NA
PAR_1	General cognitive function	2	IVW-FE	0.0247174	0.0187505	0.187428	-0.0120335	0.0614683	NA	NA
PAR_1	gFactor	2	IVW-FE	0.00387556	0.0205875	0.850682	-0.0364759	0.044227	NA	NA
PSGL_1	General cognitive function	1	Wald ratio	-0.0533729	0.0513695	0.298805	-0.154057	0.0473113	NA	NA
PSGL_1	gFactor	1	Wald ratio	-0.0178056	0.056041	0.750694	-0.127646	0.0920348	NA	NA
PTX3	General cognitive function	1	Wald ratio	0.0238173	0.0373312	0.523474	-0.0493518	0.0969864	NA	NA
PTX3	gFactor	1	Wald ratio	-0.0167861	0.040688	0.679931	-0.0965346	0.0629623	NA	NA
RAGE	General cognitive function	1	Wald ratio	-0.00722007	0.0196732	0.713619	-0.0457795	0.0313394	NA	NA
RAGE	gFactor	1	Wald ratio	-0.0341011	0.0222132	0.124741	-0.0776389	0.00943676	NA	NA
REN	General cognitive function	1	Wald ratio	0.032791	0.03196	0.304892	-0.0298507	0.0954326	NA	NA
REN	gFactor	1	Wald ratio	0.0461696	0.0347127	0.183502	-0.0218673	0.114206	NA	NA
RETN	General cognitive function	1	Wald ratio	0.0263222	0.0303251	0.385394	-0.033115	0.0857594	NA	NA
RETN	gFactor	1	Wald ratio	0.0308154	0.0293441	0.293654	-0.026699	0.0883299	NA	NA
ST2	General cognitive function	2	IVW-FE	-0.00254881	0.00619126	0.680575	-0.0146837	0.00958606	NA	NA
ST2	gFactor	2	IVW-FE	-0.00326084	0.00693939	0.638425	-0.016862	0.0103404	NA	NA
TF	General cognitive function	1	Wald ratio	0.0309745	0.0232541	0.18286	-0.0146036	0.0765526	NA	NA
TF	gFactor	1	Wald ratio	0.0852204	0.041525	0.0401435	0.00383147	0.166609	NA	NA
TIE2	General cognitive function	2	IVW-FE	0.0158654	0.0174091	0.362121	-0.0182563	0.0499872	NA	NA
TIE2	gFactor	1	Wald ratio	0.0194606	0.0221595	0.379832	-0.0239721	0.0628933	NA	NA
TM	General cognitive function	1	Wald ratio	-0.051941	0.0179602	0.00382798	-0.0871431	-0.0167389	NA	NA
TM	gFactor	1	Wald ratio	-0.0207064	0.0196554	0.292126	-0.0592311	0.0178182	NA	NA
TNF_R1	General cognitive function	1	Wald ratio	0.024474	0.0535535	0.647671	-0.0804909	0.129439	NA	NA
TNF_R1	gFactor	1	Wald ratio	-0.00233589	0.0582557	0.968016	-0.116517	0.111845	NA	NA
TNF_R2	General cognitive function	1	Wald ratio	0.0750966	0.0463845	0.105447	-0.0158171	0.16601	NA	NA
TNF_R2	gFactor	1	Wald ratio	-0.0220044	0.0437325	0.614853	-0.10772	0.0637113	NA	NA
TRAIL	General cognitive function	1	Wald ratio	-0.0125081	0.0426898	0.769522	-0.0961801	0.0711639	NA	NA
TRAIL	gFactor	1	Wald ratio	-0.0261269	0.0454447	0.565348	-0.115199	0.0629448	NA	NA
VEGF_A	General cognitive function	2	IVW-FE	0.00705279	0.00929657	0.448065	-0.0111685	0.0252741	NA	NA
VEGF_A	gFactor	2	IVW-FE	0.00958776	0.00996503	0.335979	-0.0099437	0.0291192	NA	NA

## Sheet: ST8. Coloc
Trait 1: Protein	Trait 2: Cognitive trait	gene	chr	start	end	bp_window	prior.p1	prior.p2	prior.p12	Colocalization (pQTL vs Cognitive traits)						Colocalization (Brain-specific eQTL vs Cognitive traits)
										Number of SNPs	PP.H0.abf	PP.H1.abf	PP.H2.abf	PP.H3.abf	PP.H4.abf	Number of SNPs	PP.H0.abf	PP.H1.abf	PP.H2.abf	PP.H3.abf	PP.H4.abf
CD40	General cognitive function	CD40	20	44746911	44758502	50000	0.0001	0.0001	1e-05	418	0	0.538091	0	0.00865075	0.453258	313	2.27431e-30	0.618397	3.13586e-32	0.00815312	0.37345
CD40	gFactor	CD40	20	44746911	44758502	50000	0.0001	0.0001	1e-05	294	0	0.962373	0	0.00256271	0.0350639	278	3.45959e-30	0.960165	8.68172e-33	0.00237204	0.0374625
CSF-1	General cognitive function	CSF1	1	110452864	110473614	50000	0.0001	0.0001	1e-05	397	1.1902e-49	0.938311	3.33739e-51	0.0262755	0.0354138	302	0.93437	0.0459113	0.0170895	0.000837918	0.00179136
CSF-1	gFactor	CSF1	1	110452864	110473614	50000	0.0001	0.0001	1e-05	286	1.24408e-49	0.980957	3.46782e-52	0.00271806	0.0163249	273	0.952671	0.0441867	0.00255457	0.000118016	0.000469642
CTSD	General cognitive function	CTSD	11	1773982	1785222	50000	0.0001	0.0001	1e-05	450	1.74025e-158	0.983005	2.47071e-160	0.0139531	0.00304137	333	0.0465668	0.946349	0.000199083	0.00404299	0.00284256
CTSD	gFactor	CTSD	11	1773982	1785222	50000	0.0001	0.0001	1e-05	335	1.62679e-158	0.953054	5.30868e-161	0.00306622	0.0438794	309	0.0480153	0.936194	0.000146439	0.00284244	0.0128016
MPO	General cognitive function	MPO	17	56347217	56358296	50000	0.0001	0.0001	1e-05	299	8.53848e-66	0.875377	2.72795e-67	0.0278705	0.0967526	226	0.348358	0.322974	0.0100226	0.00898261	0.309663
MPO	gFactor	MPO	17	56347217	56358296	50000	0.0001	0.0001	1e-05	212	4.08124e-66	0.421246	2.05398e-68	0.00154281	0.577211	198	0.51504	0.471571	0.00254607	0.00232266	0.0085203
IL8	General cognitive function	IL8	4	74606223	74609433	50000	0.0001	0.0001	1e-05	351	2.08298e-10	0.981123	2.14821e-12	0.0101097	0.00876691	266	0.90684	0.0881277	0.00359522	0.000348299	0.00108868
IL8	gFactor	IL8	4	74606223	74609433	50000	0.0001	0.0001	1e-05	259	2.10866e-10	0.990152	1.08382e-12	0.00508447	0.0047639	240	0.955793	0.040218	0.00334088	0.00014007	0.000508226
Note
H0: neither trait has a genetic association in the region
H1: only trait 1 has a genetic association in the region
H2: only trait 2 has a genetic association in the region
H3: both traits are associated, but with different causal variants
H4: both traits are associated and share a single causal variant

## Sheet: ST9. Replication MR
Instrument P-value	Type of SNP	Exposure	Outcome	Number of SNPs	Method	beta	se	P-value	95%CI_Lower	95%CI_Upper	Heterogeneity P-value	Pleiotropy P-value
MenRanP5e8	pQTL	CSF-1 receptor	General cognitive function	24	IVW-RE	0.0186047	0.00767938	0.0154064	0.00355311	0.0336563	NA	NA
MenRanP5e8	pQTL	CSF-1 receptor	General cognitive function	24	WM	0.0176741	0.00984214	0.072533	-0.00161649	0.0369647	NA	NA
MenRanP5e8	pQTL	CSF-1 receptor	General cognitive function	24	MR-Egger	-0.00920601	0.0209411	0.664505	-0.0502506	0.0318386	0.266895	0.168825
MenRanP5e8	cis-pQTL	CSF-1 receptor	General cognitive function	2	IVW-FE	0.0115739	0.0199855	0.56251	-0.0275976	0.0507455	NA	NA
MenRanP5e8	pQTL	CSF-1 receptor	gFactor	25	IVW-RE	0.0131395	0.0092568	0.155769	-0.0050038	0.0312829	NA	NA
MenRanP5e8	pQTL	CSF-1 receptor	gFactor	25	WM	0.0145211	0.0109524	0.184893	-0.00694557	0.0359878	NA	NA
MenRanP5e8	pQTL	CSF-1 receptor	gFactor	25	MR-Egger	-0.000102334	0.0257007	0.996857	-0.0504756	0.050271	0.0445294	0.58524
MenRanP5e8	cis-pQTL	CSF-1 receptor	gFactor	2	IVW-FE	0.0281264	0.0219678	0.200423	-0.0149305	0.0711833	NA	NA
MenRanP5e8	pQTL	CSF-1 receptor	gFactor	25	IVW-RE	0.0131395	0.0092568	0.155769	-0.0050038	0.0312829	NA	NA
MenRanP5e8	pQTL	CSF-1 receptor	gFactor	25	WM	0.0145211	0.0109524	0.184893	-0.00694557	0.0359878	NA	NA
MenRanP5e8	pQTL	CSF-1 receptor	gFactor	25	MR-Egger	-0.000102334	0.0257007	0.996857	-0.0504756	0.050271	0.0445294	0.58524
MenRanP5e8	cis-pQTL	CSF-1 receptor	gFactor	2	IVW-FE	0.0281264	0.0219678	0.200423	-0.0149305	0.0711833	NA	NA
MenRanP5e8	pQTL	MPO	General cognitive function	27	IVW-RE	0.00726598	0.00877292	0.407541	-0.00992894	0.0244609	NA	NA
MenRanP5e8	pQTL	MPO	General cognitive function	27	WM	0.0257834	0.0094998	0.00664573	0.00716375	0.044403	NA	NA
MenRanP5e8	pQTL	MPO	General cognitive function	27	MR-Egger	0.0334235	0.0140428	0.0252487	0.00589953	0.0609474	0.0223641	0.0310343
MenRanP5e8	cis-pQTL	MPO	General cognitive function	3	IVW-FE	0.0218857	0.00975243	0.0248241	0.00277095	0.0410005	NA	NA
MenRanP5e8	cis-pQTL	MPO	General cognitive function	3	WM	0.0217158	0.00992033	0.0285954	0.00227195	0.0411596	NA	NA
MenRanP5e8	cis-pQTL	MPO	General cognitive function	3	MR-Egger	0.0433989	0.0196317	0.270443	0.00492077	0.081877	0.780623	0.426428
MenRanP5e8	pQTL	MPO	gFactor	26	IVW-RE	0.0130871	0.00936417	0.162241	-0.00526665	0.0314409	NA	NA
MenRanP5e8	pQTL	MPO	gFactor	26	WM	0.0346581	0.0109859	0.00160613	0.0131258	0.0561903	NA	NA
MenRanP5e8	pQTL	MPO	gFactor	26	MR-Egger	0.0376106	0.0148098	0.0179918	0.00858341	0.0666378	0.0204667	0.050396
MenRanP5e8	cis-pQTL	MPO	gFactor	3	IVW-FE	0.0223576	0.0104455	0.0323226	0.00188435	0.0428308	NA	NA
MenRanP5e8	cis-pQTL	MPO	gFactor	3	WM	0.0249995	0.011283	0.0267141	0.00288473	0.0471142	NA	NA
MenRanP5e8	cis-pQTL	MPO	gFactor	3	MR-Egger	0.0791197	0.0208129	0.163756	0.0383265	0.119913	0.998988	0.195513
MenRanP5e8	pQTL	CSF-1	General cognitive function	3	IVW-FE	0.0402735	0.0188015	0.0321901	0.00342265	0.0771243	NA	NA
MenRanP5e8	pQTL	CSF-1	General cognitive function	3	WM	0.0384928	0.0199824	0.0540632	-0.000672804	0.0776583	NA	NA
MenRanP5e8	pQTL	CSF-1	General cognitive function	3	MR-Egger	-0.0645232	0.0440231	0.381167	-0.150808	0.021762	0.543329	0.231099
MenRanP5e8	pQTL	CSF-1	gFactor	3	IVW-FE	0.00303778	0.0196103	0.876894	-0.0353984	0.041474	NA	NA
MenRanP5e8	pQTL	CSF-1	gFactor	3	WM	-0.0286048	0.0215278	0.183935	-0.0707992	0.0135897	NA	NA
MenRanP5e8	pQTL	CSF-1	gFactor	3	MR-Egger	-0.0618947	0.123446	0.704124	-0.303848	0.180059	0.00486131	0.661542
MenRanP5e8	pQTL	CSF-1	gFactor	3	IVW-FE	0.00303778	0.0196103	0.876894	-0.0353984	0.041474	NA	NA
MenRanP5e8	pQTL	CSF-1	gFactor	3	WM	-0.0286048	0.0215278	0.183935	-0.0707992	0.0135897	NA	NA
MenRanP5e8	pQTL	CSF-1	gFactor	3	MR-Egger	-0.0618947	0.123446	0.704124	-0.303848	0.180059	0.00486131	0.661542
MenRanP5e8	pQTL	IL34	General cognitive function	10	IVW-RE	0.0199124	0.00658813	0.00250728	0.00699963	0.0328251	NA	NA
MenRanP5e8	pQTL	IL34	General cognitive function	10	WM	0.0227426	0.00779221	0.0035157	0.00746987	0.0380153	NA	NA
MenRanP5e8	pQTL	IL34	General cognitive function	10	MR-Egger	0.0280893	0.0117184	0.0433774	0.00512126	0.0510573	0.444371	0.418683
MenRanP5e8	pQTL	IL34	gFactor	9	IVW-RE	0.0231699	0.0109785	0.0348167	0.00165208	0.0446877	NA	NA
MenRanP5e8	pQTL	IL34	gFactor	9	WM	0.0310525	0.00868507	0.000349701	0.0140298	0.0480753	NA	NA
MenRanP5e8	pQTL	IL34	gFactor	9	MR-Egger	0.0569943	0.0137188	0.00427115	0.0301055	0.0838832	0.376825	0.0201582
MenRanP5e8	pQTL	CTSD	General cognitive function	8	IVW-RE	-0.00980585	0.0110228	0.373682	-0.0314105	0.0117988	NA	NA
MenRanP5e8	pQTL	CTSD	General cognitive function	8	WM	-0.00904568	0.0120246	0.451893	-0.0326139	0.0145226	NA	NA
MenRanP5e8	pQTL	CTSD	General cognitive function	8	MR-Egger	0.00169751	0.0194418	0.933264	-0.0364084	0.0398034	0.153151	0.492476
MenRanP5e8	cis-pQTL	CTSD	General cognitive function	4	IVW-RE	0.00315447	0.0125235	0.80113	-0.0213915	0.0277004	NA	NA
MenRanP5e8	cis-pQTL	CTSD	General cognitive function	4	WM	0.00558732	0.012003	0.641578	-0.0179386	0.0291132	NA	NA
MenRanP5e8	cis-pQTL	CTSD	General cognitive function	4	MR-Egger	-0.00829165	0.0238937	0.761688	-0.0551232	0.0385399	0.191777	0.612593
MenRanP5e8	pQTL	CTSD	gFactor	7	IVW-RE	0.0204622	0.0178062	0.25049	-0.014438	0.0553624	NA	NA
MenRanP5e8	pQTL	CTSD	gFactor	7	WM	0.0306915	0.0136076	0.0241041	0.00402058	0.0573623	NA	NA
MenRanP5e8	pQTL	CTSD	gFactor	7	MR-Egger	0.0492424	0.0260142	0.116923	-0.00174544	0.10023	0.0793358	0.212772
MenRanP5e8	cis-pQTL	CTSD	gFactor	4	IVW-RE	0.0341164	0.0107787	0.00154993	0.0129902	0.0552427	NA	NA
MenRanP5e8	cis-pQTL	CTSD	gFactor	4	WM	0.0359316	0.0136575	0.00851564	0.00916294	0.0627002	NA	NA
MenRanP5e8	cis-pQTL	CTSD	gFactor	4	MR-Egger	0.0223956	0.0210331	0.398511	-0.0188292	0.0636205	0.408928	0.561467
